# Supplementary material for: Time-resolved carotenoid profiling and transcriptomic analysis reveal mechanism of carotenogenesis for astaxanthin synthesis in the oleaginous green alga Chromochloris zofingiensis
Source: Biotechnol Biofuels. 2019 Dec 16;12:287. doi: 10.1186/s13068-019-1626-1 (PMC6913025; doi:10.1186/s13068-019-1626-1)
Supplement: Supplementary file 1 — Additional file 1: Data S1. RNA-seq data for the genes involved in chlorophyll metabolism, photosynthesis and CO2 fixation. [file 13068_2019_1626_MOESM1_ESM.xlsx]

## Sheet: Sheet1
RNA-Seq data for the genes involved in chlorophyll metabolism, photosynthesis and CO2 fixation
Gene ID	Annotation	Abbreviation	FPKM value																Log2FC (Tx/T0)					FDR adjusted p-value					Type
			ND0-1	ND0-2	ND0-3	ND3-1	ND3-2	ND3-3	ND6-1	ND6-2	ND6-3	ND12-1	ND12-2	ND12-3	ND24-1	ND24-2	ND24-3		3	6	12	24		3	6	12	24		3	6	12	24
Chlorophyll Biosynthesis
Cz19g08190	Glutamyl-tRNA Synthetase	GTS	188.31	202.6	204.59	9.58	12.13	15.49	19.55	24.35	23.48	48.1	49.8	52.55	101.03	95.19	93.77		-4.02077	-3.19595	-2.12332	-1.28925		5.06e-128	1.88e-174	2.62e-229	1.43e-47		Down	Down	Down	Down
Cz16g14040	Glutamyl-tRNA Synthetase	GTS	248.65	275.02	289.21	20.4	25.04	30.12	34.08	44.86	42.65	61.01	65.43	65.75	91.87	88.14	82.08		-3.44581	-2.79346	-2.22153	-1.88595		2.24e-109	2.96e-115	1.42e-205	1.16e-82		Down	Down	Down	Down
Cz06g30050	Glutamyl-tRNA Synthetase	GTS	66.97	71.43	71.8	30.24	39.68	41.97	32.44	40.07	41.66	43.95	44.17	41.71	45.71	44.89	42.43		-0.927896	-0.93299	-0.837019	-0.913855		3.76e-11	2.09e-16	3.72e-39	8.94e-25		-	-	-	-
Cz03g02090	Glutamyl-tRNA Reductase	GTR	222.62	237.68	217.36	83.93	90.99	94.48	42.27	37.78	38.59	24.45	25.96	23.68	22.82	19.69	21.87		-1.35268	-2.56935	-3.33114	-3.64216		7.35e-31	7.93e-142	0	7.28e-297		Down	Down	Down	Down
Cz11g23070	Glutamate-semialdehyde Aminotransferase	GSA	393.65	490.87	432.21	2.36	1.38	2.43	1.53	0.93	0.92	1.06	0.71	0.64	5.73	5.95	6.61		-7.74288	-8.6621	-9.22826	-6.41656		0	0	0	0		Down	Down	Down	Down
Cz09g03180	Aminolevulinic Acid Dehydratase	ALAD	179.52	197.06	183.37	2.16	1.58	1.52	0.77	0.34	0.83	0.66	0.86	0.52	13.15	12.86	11.39		-6.74435	-8.2358	-8.23453	-4.15459		1.25e-302	0	0	3.89e-300		Down	Down	Down	Down
Cz03g22200	Porphobilinogen Deaminase	PBGD	285.93	307.4	281.95	1.22	0.63	0.78	0.53	0.23	0.34	0.25	0.24	0.22	2.07	0.84	2.2		-8.37451	-9.68049	-10.3445	-7.60469		0	0	0	0		Down	Down	Down	Down
Cz04g12200	Porphobilinogen Deaminase	PBGD	2.77	2.15	1.76	11.34	6.74	9.08	5.32	6.12	4.61	4.58	2.98	4.25	7.36	9.29	6.49		1.97606	1.1936	0.683145	1.52582		6.17e-09	0.00069888	0.0349948	1.68e-06		Up	Up	-	Up
Cz14g24240	Uroporphyrinogen III Synthase	UROS	136.12	140.59	134.87	6.78	4.32	4.62	8.73	8.47	6.82	12.73	14.81	18.53	31.04	32.57	31.03		-4.72962	-4.15373	-3.28314	-2.36616		2.94e-152	8.45e-175	1.53e-235	2.27e-123		Down	Down	Down	Down
Cz12g20200	Uroporphyrinogen III Synthase	UROS	14	11.54	12.93	5.09	4.64	4.62	8.37	7.58	7.26	9.14	9.36	9.37	21.32	23.8	23.04		-1.45342	-0.791921	-0.59145	0.581706		4.3e-09	0.00115557	0.00058971	0.00142461		Down	-	-	-
Cz14g23190	Uroporphyrinogen III Decarboxylase	UROD	137.69	147.78	137.25	3.97	2.39	3.07	3.98	3.41	4.41	7.69	8.46	9.34	23.16	22.17	24.62		-5.49892	-5.22059	-4.18315	-2.84171		1.71e-225	2.27424496444044e-310	0	9.98e-180		Down	Down	Down	Down
Cz16g13070	Uroporphyrinogen III Decarboxylase	UROD	209.26	257.7	231.77	1.86	1.18	1.21	1.92	2.35	2.16	5.5	4.33	6.18	4.14	4.65	6.18		-7.36737	-6.80629	-5.57609	-5.78333		1.48e-302	0	0	0		Down	Down	Down	Down
Cz06g22110	Coproporphyrinogen-III Oxidase	CPOX	27.5	30.94	28.95	14.78	24.4	20.91	11.13	13.53	19.16	12.12	14.85	12.68	12.02	12.11	12.61		-0.569193	-1.05286	-1.27375	-1.49567		0.00553343	4.76e-07	1.04e-26	7.93e-26		-	Down	Down	Down
Cz18g10090	Coproporphyrinogen-III Oxidase	CPOX	193.61	241.33	236.82	18.15	21.03	24.79	20.25	19.93	22.09	32.36	32.97	33.95	44.96	49.21	42.44		-3.42035	-3.48975	-2.88893	-2.54401		1.75e-105	9.35e-158	4.02e-215	2.44e-108		Down	Down	Down	Down
Cz01g34010	Coproporphyrinogen-III Oxidase	CPOX	36.83	37.6	39.41	30.11	45.7	29.65	29.01	27.57	29.44	26.59	26.12	25.71	23.67	27.85	24.95		-0.140027	-0.461499	-0.672011	-0.824182		0.521024	0.00165543	1.39e-12	6.24e-11		-	-	-	-
Cz02g42010	Protoporphyrinogen IX Oxidase	PPOX	266.15	271.18	260.58	36.27	34.4	36.09	28.49	23.72	28.4	26.29	26.55	26.65	38.11	36.67	38.07		-2.92162	-3.36301	-3.46587	-3.07226		1.21e-131	6.34e-224	0	2.54e-253		Down	Down	Down	Down
Cz06g16260	Mg-Chelatase Subunit I	CHLI	159.98	211.88	212.61	1.27	0.8	0.67	0.1	0.26	0.38	1.01	1.26	0.98	5.34	4.4	4.68		-7.73245	-9.62025	-7.6156	-5.57644		2.7e-241	0	0	8.83e-255		Down	Down	Down	Down
UNPLg00024	Mg-Chelatase Subunit I	CHLI	230.24	267.59	254.25	3.43	2.33	2	2.3	1.43	1.97	1.18	1.39	1.17	2.04	1.38	1.85		-6.61187	-7.10702	-7.76676	-7.36665		1.68e-265	0	0	0		Down	Down	Down	Down
Cz14g15070	Mg-Chelatase Subunit H	CHLH	273.66	299.18	284.3	11.01	6.04	9.73	1.47	0.71	1.2	0.41	0.38	0.52	0.69	0.6	0.98		-5.01165	-8.04945	-9.47639	-8.78657		1.84e-133	0	0	0		Down	Down	Down	Down
Cz06g36090	Mg-Chelatase Subunit H	CHLH	28.47	28.56	27.6	38.75	41.28	36.2	42.88	42.42	42.79	44.63	44.62	44.31	33.74	30.76	36.66		0.441281	0.546694	0.514858	0.00284851		0.000187773	3.96e-09	1.41e-19	1		-	-	-	-
Cz08g03270	Mg-Chelatase Subunit D	CHLD	122.4	135.63	126.21	0.63	0.4	0.38	0.25	0.06	0.17	0.37	0.89	0.3	1.69	1.13	1.45		-8.09008	-9.69093	-8.09428	-6.72296		0	0	0	0		Down	Down	Down	Down
Cz11g24180	Tetrapyrrole Binding Protein	GUN4	257.66	302.95	279.7	2.36	2.03	0.28	0	0	0.27	0.51	0	0	4.14	4.41	2.6		-7.504	-11.2354	-10.5909	-6.46793		1.46e-195	4.63e-255	0	2.16e-275		Down	Down	Down	Down
Cz02g24270	Mg-Protoporphyrin IX Methyltransferase	CHLM	131.77	152.87	139.84	0.13	0.14	0	0.28	0.24	0.27	0.65	0.26	0.35	1.65	0.57	1.31		-10.3806	-9.03055	-8.47937	-7.07476		1.4e-219	7.97e-247	0	1.62e-290		Down	Down	Down	Down
Cz16g08310	Mg-Protoporphyrin Monomethyl Ester Cyclase	CRD1	550.94	607.24	581.95	22.84	19.21	32.78	4.88	5.05	5.17	2.4	3.12	2.83	4.28	3.71	3.29		-4.55987	-6.90132	-7.83372	-7.5146		8.01e-135	0	0	0		Down	Down	Down	Down
Cz19g06290	Ycf 54 Conserved Hypothetical Protein	YCF54	232.38	266.97	252.41	3.42	4.3	2.24	1.24	2.87	1.52	1.62	1.58	1.16	2.79	3.05	3.63		-6.26952	-7.07367	-7.54133	-6.53425		3.25e-221	2.96e-283	0	0		Down	Down	Down	Down
Cz03g06230	Divinyl Chlorophyllide a 8-Vinyl Reductase	DVR	151.1	168.16	165.4	3.24	2.22	5.05	0.8	0.63	0.7	0.82	0.53	0.85	0.7	1.1	1.44		-5.54366	-7.87283	-7.89497	-7.46058		1.29e-178	0	0	0		Down	Down	Down	Down
Cz06g28160	Light-Dependent Protochlorophyllide Oxidoreductase	POR	266.12	293.16	266.65	2.86	2.74	2.64	2.31	1.88	1.49	3.11	2.69	3.35	6.78	5.6	5.62		-6.66361	-7.23524	-6.62299	-5.76165		0	0	0	0		Down	Down	Down	Down
Cz08g28070	Chlorophyll Synthetase	CHLG	180.24	196	187.14	10.57	9.07	9.33	14.47	13.43	12.37	27.94	34.41	28.13	62.02	71.13	59.4		-4.30314	-3.86236	-2.77329	-1.79789		7.57e-193	2.67e-228	2.57e-268	5.03e-73		Down	Down	Down	Down
Cz10g28270	Chlorophyllide a Oxygenase	CAO	105.08	113.89	105.53	23.76	13.73	21.68	4.9	4.17	4.43	0.66	0.87	0.75	0.48	0.21	0.73		-2.47095	-4.64276	-7.28154	-8.00777		3.38e-43	3.49e-287	0	0		Down	Down	Down	Down
Cz14g04140	Chlorophyllide a Oxygenase	CAO	18.21	22.87	18.75	170.27	163.37	174.65	286.94	369.93	346.69	439.31	468.22	450.7	252.42	237.09	256.8		3.06797	4.01498	4.3654	3.38894		2.1e-118	2.64e-197	0	9.14e-223		Up	Up	Up	Up
Chlorophyll Degradation
Cz02g13090	chlorophyllase	CHLase	29.79	35.71	27.45	16.32	24.62	19.45	18.02	19.31	21.11	23.51	22.81	20.16	28.85	36.89	31.9		-0.660791	-0.73052	-0.61022	-0.171176		0.00287952	0.000333189	1.83e-05	0.377354		-	-	-	-
Cz10g04100	chlorophyllase	CHLase	13.88	12.84	11.68	15.77	10.98	16.03	11.38	7.43	9.2	8.36	6.46	8.13	10.53	11.69	10.3		0.133992	-0.515782	-0.878111	-0.493758		0.597054	0.0229076	1.38e-09	0.0031071		-	-	-	-
Cz08g00200	Chlorophyllide b Reductase	NYC	13.37	13.15	15.39	45.37	44.29	46.55	76.37	82.51	73.2	88.21	99.25	96.47	81.4	97.94	83.53		1.6759	2.41371	2.626	2.40076		2.57e-25	4.4e-66	6e-164	1.62e-77		Up	Up	Up	Up
Cz09g17200	Chlorophyllide b Reductase	NOL	92.82	89.51	91.35	72.33	73.28	69.74	44.76	42.15	44.77	31.59	31.84	31.43	31.75	34.41	36.79		-0.37342	-1.11385	-1.66174	-1.65625		0.00331886	1.59e-22	8.01e-103	7.15e-61		-	Down	Down	Down
Cz11g28040	Chlorophyllide b Reductase	NOL	17.19	16.42	16.16	31.65	31.37	27.75	26.14	23.2	20.42	18.69	18.56	18.1	21.28	21.34	21.07		0.839345	0.428925	0.0186774	0.108571		1.19e-06	0.0239755	0.930697	0.51583		-	-	-	-
UNPLg00540	7-hydroxymethyl chlorophyll a reductase	HCAR	65.97	70.26	71.32	59.34	77.32	67.76	68.32	77.06	75.79	72.07	76.78	74.13	74.65	79.04	77.2		-0.0453298	0.0374755	-0.0340367	-0.0966226		0.792765	0.792006	0.675465	0.338894		-	-	-	-
Cz10g29110	Non-yellowing	NYE	38.31	41.87	50.53	24.74	37.99	30.94	21.12	26.84	23.34	16.45	20.27	22.82	21.65	19.45	17.17		-0.520309	-0.932019	-1.25439	-1.40159		0.0160621	3.07e-06	2.52e-16	1.48e-15		-	-	Down	Down
Cz02g13050	Pheophytinase	PPH	33.78	31.37	30.46	29.7	30.23	28.6	23.32	24.7	21.08	19.82	19.79	21.53	21.19	21.81	20.36		-0.133875	-0.522072	-0.781461	-0.845249		0.406754	0.000278518	4.2e-17	2.36e-13		-	-	-	-
Cz10g19170	Pheophytinase	PPH	43.48	40.02	43.11	73.24	135.87	88.24	84.5	106.52	105.44	103.1	114.86	99.11	80.51	98	74.85		1.19871	1.17035	1.19139	0.754225		1.62e-09	3.73e-18	1.18e-42	3.39e-09		Up	Up	Up	-
Cz06g04170	Pheophytinase	PPH	41.74	45.17	44.9	60.73	91.62	75.56	54.31	48.68	53.93	38.89	39.62	38.23	28.26	32.49	30.16		0.763836	0.194619	-0.311126	-0.786657		1.1e-06	0.13906	0.000203313	2.51e-12		-	-	-	-
Cz06g15150	Pheophytinase	PPH	38.11	39.38	41.24	74.61	89.7	71.54	70.64	68.14	63.92	53.99	59.28	59.07	43.98	51.57	45		0.96335	0.715162	0.403402	-0.00616461		3.42e-12	2.99e-09	2.14e-06	1		-	-	-	-
Cz08g09050	Pheophorbide a Oxygenase	PAO	72.72	80.02	74.3	88.53	84.8	74.05	91.75	89.03	89.63	85.62	76.72	86.9	55.95	49.25	60.09		0.0950903	0.193429	0.00362499	-0.699364		0.551814	0.118209	1	1.34e-10		-	-	-	-
Cz06g27150	Pheophorbide a Oxygenase	PAO	17.54	15.68	15.91	14.5	12.88	14.52	12.53	13.64	12.18	14.24	13.35	12.42	16.36	16.42	17.26		-0.24975	-0.410621	-0.437524	-0.224857		0.168623	0.0120458	6.33e-05	0.0940759		-	-	-	-
Cz14g19030	Pheophorbide a Oxygenase	PAO	98.81	107.29	107.26	1105.89	1365.62	1130.88	921.91	1072.5	858.59	734.26	787.54	740.82	834.72	925.7	793.52		3.50063	3.13306	2.71368	2.7767		3.31e-158	7.5e-163	0	8.05e-183		Up	Up	Up	Up
Cz14g25130	Pheophorbide a Oxygenase	PAO	64.64	59.32	59.27	81.35	99.39	74.26	78.82	72.05	65.45	62.07	61.4	65.15	67.53	71.21	65		0.45297	0.185022	-0.0962516	-0.0982814		0.00105604	0.119806	0.194613	0.348724		-	-	-	-
Cz16g19110	Pheophorbide a Oxygenase	PAO	64.64	59.32	59.27	81.35	99.39	74.26	78.82	72.05	65.45	62.07	61.4	65.15	67.53	71.21	65		0.45297	0.185022	-0.0962516	-0.0982814		0.00105604	0.119806	0.194613	0.348724		-	-	-	-
Cz01g44120	Pheophorbide a Oxygenase	PAO	80.61	82.67	77.55	173.1	173.49	165.41	123.81	119.15	112.49	85.2	88.36	84.87	57.07	58.92	62.81		1.06695	0.507509	-0.0368965	-0.680162		4.09e-21	3.02e-07	0.615834	4.21e-14		Up	-	-	-
Cz08g13200	Pheophorbide a Oxygenase	PAO	34.56	32.77	32.49	58.09	49.54	76.88	90.53	79.37	80.72	81.39	78.78	83.56	70.08	67.65	68.89		0.86759	1.27315	1.14884	0.798346		2.23e-07	1.31e-34	2.7e-67	1.7e-18		-	Up	Up	-
Cz16g08210	RCC reductase	RCCR	39.74	47.73	43.02	19.26	28.02	28.59	49.36	50.91	50.15	60.34	55.4	58.32	58.07	68.72	61.4		-0.812406	0.14707	0.284635	0.282628		2.4e-05	0.364579	0.00411248	0.0292461		-	-	-	-
Cytochrome Complexes and Soluble Electron Carriers
Cz13g12160	2Fe-2S Rieske Protein	PetC	1562.82	1528.22	1527.52	1176.64	1251.28	1023.75	567.38	383.74	396.74	135.42	147.67	145.15	96.69	118.71	107.42		-0.459756	-1.84461	-3.55379	-4.07676		0.000132129	5.47e-45	0	1.06014234769515e-317		-	Down	Down	Down
Cz07g02140	Cyt b6f Subunit VII	PetM	300.87	298.63	269.83	170.31	153.48	138.95	86.94	68.95	81.82	33.63	20.86	30.6	19.55	21.9	20.92		-0.978803	-1.95777	-3.45004	-4.01636		3.76e-11	1.77e-42	6.36e-161	1.54e-156		-	Down	Down	Down
Cz16g12040	Cyt b6f Subunit VIII	PetN	1300.78	1296.6	1297.29	592.56	583.36	457.31	225.87	122.37	121.75	27.85	26.1	35.07	14.6	24.32	21.82		-1.36279	-3.17664	-5.51115	-6.19776		2.97e-24	1.19e-83	0	0		Down	Down	Down	Down
Cz06g16040	Cyt b6f Subunit V	PetO	955.68	963.51	942.82	231.83	186.85	204.75	87.59	54.88	65.24	24.73	22.78	31.3	31.08	30.45	30.29		-2.23367	-3.85308	-5.30144	-5.19972		2e-68	6.6e-169	0	0		Down	Down	Down	Down
Cz01g35130	Plastocyanin	PetE	2366.42	2382.1	2533.44	452.94	586.52	482.98	356.88	253.36	263.95	66.95	87.54	76.52	71.69	78.27	80.05		-2.33925	-3.15335	-5.06467	-5.19064		5.73e-75	1.09e-163	0	0		Down	Down	Down	Down
Cz07g28150	Ferredoxin, chloroplastic	Fd	4354.58	4369.3	4440.6	7012.19	6676.65	6361.07	5466.78	4068.38	3863.85	2030.7	1875.09	2021.02	632.4	740.21	702.4		0.540217	-0.0604834	-1.25012	-2.87724		1.88e-06	0.676318	9.11e-111	1.92e-176		-	-	Down	Down
Cz13g08120	Ferredoxin, chloroplastic	Fd	18.52	22.18	24.24	2364.92	2010.29	2631.47	5628.66	3592.11	3748.65	3896.01	3397.77	3711.34	3056.93	3437.95	2732.93		6.69378	7.55673	7.30639	6.94081		1.46e-286	0	0	0		Up	Up	Up	Up
Cz11g03180	Ferredoxin, others	Fd	184.59	226.53	222.39	17.62	16.99	27.56	12.32	3.41	9.26	4.47	1.73	2.91	7.32	5.08	4.13		-3.42498	-4.78868	-6.18568	-5.44127		8.93e-54	2.24e-78	4.81e-194	1.62e-130		Down	Down	Down	Down
Cz13g08015	Ferredoxin, chloroplastic	Fd	94.39	125.84	122.99	6.11	5.58	5.36	2.79	5.87	8.87	6.2	6.34	4.74	8	10.33	8.26		-4.38045	-4.34026	-4.40302	-3.90793		1.74e-63	9e-53	8.54e-107	5.14e-70		Down	Down	Down	Down
Cz07g16090	Ferredoxin (not)	Fd	16.29	15.02	14.41	92.29	93.46	96.96	99.44	118.99	118.1	106.64	109.76	109.14	67.71	66.29	69.88		2.61145	2.82786	2.68864	1.90185		9.95e-104	4.05e-145	0	9.03e-99		Up	Up	Up	Up
Cz11g16050	Ferredoxin (maybe not), others	Fd	24.32	21.08	22.34	36.85	28.56	26.15	31.87	24.67	31.03	15.75	21.92	18.45	21.34	21.31	16.89		0.37673	0.287066	-0.377776	-0.412629		0.146572	0.259817	0.0535388	0.0819864		-	-	-	-
Cz14g22270	Ferredoxin, chloroplastic	Fd	107.48	102.12	104	42.83	35.27	48.92	25.19	22.55	24.71	14.75	14.99	16.07	19.12	18.91	18.48		-1.32881	-2.17275	-2.90603	-2.71845		3.8e-19	5.2e-70	8.47e-231	2.5e-142		Down	Down	Down	Down
Cz02g17180	Ferredoxin NADP Reductase	FNR	1842.74	1888.85	1942.58	1885.33	2207.41	2155.86	1392.58	1380.05	1438.03	1027.67	980.76	993.61	702.97	702.73	664.12		0.111967	-0.488104	-1.05217	-1.70077		0.392841	2.98e-08	1.39e-78	2.33e-96		-	-	Down	Down
Cz01g35120	Cyt c6, SP	PetJ	245.91	318.44	118.67	1235.57	373.57	759.56	67.12	27.21	34.87	15.38	5.09	11.82	20.01	9.35	27.88		1.72125	-2.51559	-4.48718	-3.77501		9.55e-06	1.1e-12	1.57e-36	3.94e-26		Up	Down	Down	Down
Cz17g14110	Cyt c, Others	CYC4	84.75	44.45	46.62	13.05	19.01	19.77	22.9	11.89	20.19	26.25	15.54	16.06	13.17	30.06	25.37		-1.94781	-1.83811	-1.63218	-1.51358		1.67e-06	8.23e-06	3.4e-06	0.000234277		Down	Down	Down	Down
Photosystem I
Cz05g36030	Photosystem I Subunit D	PsaD	4038.42	4191.48	4019.37	821.29	565.59	745.76	177.67	99.49	133.05	15.74	14.59	15.58	12.81	10.26	18.54		-2.56123	-4.97349	-8.17775	-8.41121		2.79e-65	9.79e-193	0	0		Down	Down	Down	Down
Cz04g01180	Photosystem I Subunit E	PsaE	366.26	509.53	490.02	66.68	46.57	59.9	6.26	3.24	3.1	0.56	0.54	0.53	1.32	0.79	1.31		-3.06736	-6.86053	-9.59917	-8.70088		1.27e-54	5.95e-145	6.84e-254	1.51e-200		Down	Down	Down	Down
Cz13g06010	Photosystem I Subunit F	PsaF	2101.95	2216.83	2124.64	333.47	203.17	311.4	56.99	29.24	42.63	5.51	4.68	5.34	6.5	5.9	10.22		-2.95678	-5.71396	-8.81747	-8.36948		3.28e-63	1.29e-210	0	0		Down	Down	Down	Down
Cz06g31280	Photosystem I Subunit G	PsaG	877.93	1023.71	909.98	64.31	28.94	53.74	6.91	2.77	2.71	2.08	2.01	2.31	2.91	3.55	12.94		-4.32228	-7.93546	-8.83028	-7.3322		1.2e-89	0	0	0		Down	Down	Down	Down
Cz12g12230	Photosystem I Subunit H	PsaH	70.35	71.29	72.28	6.54	2.75	1.77	0	0	0	0	0	0	0	0	0		-4.32792	-9.54003	-9.62039	-9.49743		5.06e-35	6.22e-49	2.33e-72	3.14e-55		Down	Down	Down	Down
Cz01g05275	Photosystem I Subunit I	PsaI	1329.31	1420.62	1335.5	132.15	81.59	107.33	14.04	9.24	11.63	0.48	1.4	1.35	1.7	0	5.04		-3.74986	-6.9712	-10.2917	-9.31326		8.84e-109	0	0	0		Down	Down	Down	Down
Cz06g26010	Photosystem I Subunit K	PsaK	1315.62	1434.22	1446.12	138.7	90.62	132.4	18.17	13.87	25.59	0	3.65	0	4.82	0	9.93		-3.75261	-6.29033	-9.78943	-8.14374		1.32e-79	2.53e-149	0	4e-217		Down	Down	Down	Down
Cz02g18180	Photosystem I Subunit L	PsaL	1115.36	1224.31	1103.44	139.07	71.88	129.09	20.35	9.24	13.04	1.83	1.78	1.65	1.68	2.38	6.57		-3.37495	-6.41755	-9.45818	-8.52389		6.5e-58	8.90749549740749e-314	0	0		Down	Down	Down	Down
Cz17g10010	Photosystem I Subunit N	PsaN	634.77	784.57	600.47	142.96	66.8	114.09	40.12	22.07	28.27	0.63	1.82	2.4	3	5.34	4.48		-2.73993	-4.60503	-8.6753	-7.47123		2.04e-31	1.5e-126	0	2.63e-233		Down	Down	Down	Down
Cz15g01010	Photosystem I Subunit O	PsaO	1206.77	1438.9	1298.75	124.9	61.83	100.58	16.91	6.69	13.59	1.48	0.72	0	0.86	3.18	8.08		-3.83988	-6.83921	-10.8491	-8.51564		9.97e-74	0	0	0		Down	Down	Down	Down
Photosystem II
Cz16g19040	Photosystem II Subunit O	PsbO	3531.94	3975.35	3724.99	423.57	274.96	399.23	53.8	32.72	48.76	6.62	5.47	7.21	5.93	4.37	16.01		-3.38033	-6.4391	-9.30949	-8.96835		1.89e-88	0	0	8.28e-136		Down	Down	Down	Down
Cz07g15040	Photosystem II Subunit P	PsbP	1958.31	2354.84	2141.14	105.98	77.26	111.05	10.6	7.94	13.49	1.91	1.99	2.51	3.5	1.29	7.67		-4.48343	-7.72126	-10.0862	-9.19019		4.98e-162	0	0	0		Down	Down	Down	Down
Cz02g18040	Photosystem II Subunit P like	PsbPL	262.2	287.59	299.58	102.17	192.76	150.64	45.52	79.47	90.44	63.83	67.9	64.54	53.06	48.18	57.59		-0.970724	-2.03755	-2.23799	-2.65306		1.65e-07	3.25e-26	2.22e-188	9.06e-142		-	Down	Down	Down
Cz05g13170	Photosystem II Subunit Q	PsbQ1	0.33	0.53	0	10.86	4.63	19.85	1.91	0.16	0.73	0	0	0.31	0	0	0.58		5.20852	1.5058	-1.35124	-0.636525		7.67e-14	0.142402	0.534885	0.800153		Up	-	-	-
Cz05g09100	Photosystem II Subunit Q	PsbQ2	2617.14	2752.14	2620.76	128.22	72.6	118.81	13.87	5.36	13.94	4.56	0.99	3.19	4.27	3.42	13.62		-4.67737	-7.99537	-9.9529	-8.74985		6.48e-122	0	0	6.98e-245		Down	Down	Down	Down
Cz09g21140	Photosystem II Subunit R	PsbR	3486.15	3789.47	3680.04	1583.82	2019.52	1988.84	1083.9	1333.74	1257.46	610.02	692.2	624.52	589.66	579.33	576		-1.03373	-1.64863	-2.60832	-2.86632		7.79e-17	9.65e-49	0	6.36e-219		Down	Down	Down	Down
Cz19g05110	Photosystem II Subunit W	PsbW	1306.16	1338.1	1265.9	293.82	230.62	260.87	69.38	40.4	58.54	9.78	2.76	12.99	12.18	12.95	15.48		-2.41497	-4.65635	-7.31596	-6.76914		9.04e-71	8.36e-251	0	0		Down	Down	Down	Down
Cz17g16010	Photosystem II Subunit X	PsbX	3932.44	4367.76	4029.19	610.33	300.71	415.55	89.3	48.9	48.36	10.04	2.34	10.37	18.79	19.99	22.7		-3.46082	-6.21945	-8.9845	-7.70124		4.75e-64	5.63e-262	0	0		Down	Down	Down	Down
Cz17g15140	Photosystem II Subunit Y	PsbY	674.85	723.26	707.58	112.35	69.65	103.56	14.83	5.91	9.92	1.31	1.09	0.72	1.73	1.32	1.8		-2.90686	-6.17223	-9.53027	-8.97502		4.99e-65	9.72e-195	0	0		Down	Down	Down	Down
Cz04g12110	Photosystem II Subunit 27	Psb27A	334.43	322.45	310.43	88.55	112.82	108.04	38.47	43.99	44.55	24.43	22.15	22.24	21.14	21.85	23.09		-1.68341	-2.98925	-3.93821	-4.10844		1.61e-38	5.75e-151	0	5.64e-294		Down	Down	Down	Down
Cz09g22190	Photosystem II Subunit 27	Psb27B	34.38	35.62	39.48	85.6	153.44	97.56	46.37	65.59	67.32	47.08	46.93	45.6	37	47.11	45.87		1.57658	0.651318	0.22918	0.0102617		1.49e-13	0.00110925	0.0583614	0.989372		Up	-	-	-
Cz02g41080	Photosystem II Subunit 27	Psb27C	42.25	38.46	37.06	20.75	22.65	19.47	22.99	18.71	20.2	20.73	18.81	19.32	23.01	17.48	20.43		-0.947557	-0.996537	-1.12364	-1.18027		1.02e-06	2.61e-07	8.37e-18	1.3e-12		-	-	Down	Down
Cz13g07140	Photosystem II Subunit 28	Psb28	313.64	296.15	311.17	287.08	291.86	263.35	166.12	139.6	125.56	70.19	68.14	74.18	50.39	62.08	49.42		-0.18656	-1.172	-2.22251	-2.73606		0.16747	1.14e-20	1.52e-148	1.29e-106		-	Down	Down	Down
Light Harvesting Complexes
Cz01g23030	LHC Proteins Putatively Associated with PSI	LHC1	685.01	835.33	730.8	13.51	7.15	13	0.91	1.01	0.88	0.73	1.18	1.19	1.66	1.76	5.25		-6.08464	-9.67999	-9.60502	-8.21014		2.72e-202	0	0	0		Down	Down	Down	Down
Cz04g04130	LHC Proteins Putatively Associated with PSI	LHC2	857.61	1018.61	918.54	29.4	13.7	24.21	2.47	0.34	1	0.72	0.35	0.65	0.14	0.52	4.29		-5.39869	-9.61786	-10.7556	-9.28694		1.3e-122	0	0	0		Down	Down	Down	Down
Cz04g09210	LHC Proteins Putatively Associated with PSI	LHC3	1951.27	2220.98	2058.82	112.17	55.76	94.02	11.14	5.84	7.8	1.37	1.04	1.51	1.58	1.99	6.14		-4.6023	-8.05089	-10.7321	-9.51018		1.39e-95	0	0	0		Down	Down	Down	Down
Cz09g32070	LHC Proteins Putatively Associated with PSI	LHC4	1284.34	1439.15	1312.4	82.35	41.76	77.03	7.55	2.08	3.55	0.39	0.64	1.18	1.06	1.15	4.11		-4.35371	-8.34595	-10.8982	-9.49448		2.26e-86	0	0	0		Down	Down	Down	Down
Cz10g10160	LHC Proteins Putatively Associated with PSI	LHC5	1709.25	1996.34	1771.72	151.02	85.79	124.75	8.79	4.83	9.26	1.33	0.52	1.55	2.59	1.74	6.98		-3.94964	-7.97679	-10.7478	-9.09996		2.54e-93	0	0	0		Down	Down	Down	Down
Cz12g16070	LHC Proteins Putatively Associated with PSI	LHC6	1119.31	1290.42	1194.89	53.39	25.29	37.6	4.22	1.59	2.53	1.34	1.79	0.55	1.82	1.95	3.4		-4.97907	-8.83489	-10.0716	-9.18245		9.47e-107	0	0	0		Down	Down	Down	Down
Cz15g17110	LHC Proteins Putatively Associated with PSI	LHC7	1096.8	1441.54	1227.66	68.25	35.16	45.99	4.32	2.19	4.44	2.06	1.29	1.98	4.55	5.54	10.18		-4.68446	-8.50148	-9.5737	-7.75484		1e-100	0	0	0		Down	Down	Down	Down
Cz02g14140	LHC Proteins Putatively Associated with PSI	LHC8	941.53	1072.74	976.3	74.04	44.79	60.6	4.28	3.13	3.37	0.6	0.71	1.29	1.38	0.87	3.35		-4.0855	-8.17722	-10.2503	-9.22873		1.44e-118	0	0	0		Down	Down	Down	Down
Cz16g14150	LHC Proteins Putatively Associated with PSI	LHC9	1388.21	1540.97	1435.2	197.35	125.74	188.29	28.59	15.37	19.84	5.47	4.01	6.21	7.83	7.62	12.56		-3.11982	-6.16313	-8.23976	-7.50886		1.29e-74	2.97e-275	0	0		Down	Down	Down	Down
Cz08g26140	LHC Proteins Putatively Associated with PSI	LHC10	60.35	62.99	59.14	84.27	101.06	82.32	86.69	90.37	89.42	75.98	76.93	71.87	63.99	71.12	65.84		0.526538	0.490377	0.164886	-0.110127		6.63e-05	4.58e-06	0.0257022	0.321083		-	-	-	-
Cz14g01080	LHC Proteins Putatively Associated with PSI	LHC11	684.69	677.08	652.95	24.55	25.57	15.93	43.24	36.54	30.93	29.99	31.1	25.47	34.02	34.4	30.4		-4.95643	-4.24216	-4.67808	-4.59898		1.77e-183	6.58e-256	0	0		Down	Down	Down	Down
Cz03g00160	LHC Proteins Putatively Associated with PSI	LHC12	73.13	55.86	56.52	458.42	458.08	430.84	668.44	579.2	573.32	638.48	631.39	661.11	494.73	545.84	481.23		2.81232	3.22327	3.25761	2.8029		7.26e-85	5.16e-145	0	5.23e-114		Up	Up	Up	Up
Cz08g00190	LHC Proteins Putatively Associated with PSI	LHC13	23.04	18.78	17.67	78.65	87.4	70.73	112.19	90.33	81.02	90.38	89.79	93.94	86.42	107.87	86.09		1.95684	2.18903	2.07057	1.99068		2.06e-29	3.41e-37	3.04e-86	2.27e-40		Up	Up	Up	Up
Cz03g26240	Minor PSII Antenna Complex CP29	LHCB4	1936.86	2111.4	1987.86	177.45	106.25	166.03	19.56	9.55	13.1	2.14	1.43	3.33	3.75	2.46	6.28		-3.77252	-7.22916	-9.87445	-9.11221		2.1e-92	0	0	0		Down	Down	Down	Down
Cz08g11160	Minor PSII Antenna Complex CP26	LHCB5	1673.53	1950.24	1778.68	53.14	33.25	47.07	2.13	1.54	1.26	0.22	1.29	1.18	1.14	1.92	5.03		-5.3639	-10.1521	-11.0567	-9.58213		1.67e-193	0	0	0		Down	Down	Down	Down
Cz04g24050	LHC Proteins Putatively Associated with PSII	LHC14										0	0	0.1	0	0.16	0				1.80555	1.89863				1	1				-	-
Cz11g23240	LHC Proteins Putatively Associated with PSII	LHC15	28.85	29.78	27.73	51.35	55.62	52.72	46.08	43.97	41.61	32.92	31.27	35.09	25.16	25.96	24.82		0.861916	0.55211	0.0658598	-0.435227		3.16e-10	3.78e-05	0.550596	0.000332636		-	-	-	-
Cz13g03240	LHC Proteins Putatively Associated with PSII	LHC16	1369.13	2035.17	1705.99	573.24	573.44	458.16	16.87	12.09	10.23	1.68	0.94	1.94	4.13	5.07	16.62		-1.7015	-7.08924	-10.2358	-7.86109		1.26e-28	1.51e-276	0	7.67e-78		Down	Down	Down	Down
Cz07g02110	LHC Proteins Putatively Associated with PSII	LHC17	2282.38	3058.02	2821.67	428.88	271.05	361.66	116.91	61.77	78.95	11.2	9.33	12.31	20.29	25.9	33.95		-2.97089	-5.05135	-8.08084	-6.90962		1.06e-61	1.71e-133	0	0		Down	Down	Down	Down
Cz07g02100	LHC Proteins Putatively Associated with PSII	LHC18	3187.89	4272.46	3719.9	764.86	456.59	596.11	80.9	35.84	56.42	7.46	5.66	8.41	24.79	27.48	41.5		-2.64918	-6.08017	-9.14043	-7.13492		4.63e-46	1.72e-136	0	0		Down	Down	Down	Down
Cz15g09060	LHC Proteins Putatively Associated with PSII	LHC19	854.38	1372.86	1073.68	64.52	35.72	50.87	3.52	1.94	3.11	2.21	1.4	2.45	4.18	6.05	15.24		-4.47536	-8.65827	-9.19963	-7.24803		1.09e-85	3.24e-307	0	3.39e-91		Down	Down	Down	Down
UNPLg00080	LHC Proteins Putatively Associated with PSII	LHC20	4056.39	4689.23	4425.18	865.62	546.51	854.81	195.35	103.76	125.57	26.26	22.63	28.73	14.39	20.67	29.45		-2.56722	-5.0205	-7.53177	-7.91158		1.53e-48	2.87e-143	0	0		Down	Down	Down	Down
Chloroplastic ATP Synthase
Cz09g21130	CF1 gamma Subunit	AtpC1	1494.29	1440.78	1428.6	1099.78	1107.93	1026.79	734.71	610.76	605.75	294.76	292.29	292.15	200.36	213.01	206.61		-0.457544	-1.21832	-2.44612	-3.06265		4.69e-05	8.66e-34	0	1.28e-281		-	Down	Down	Down
Cz08g05010	CF1 delta Subunit	AtpC2	471.46	460.41	476.03	296.52	350.99	318.86	373.79	341.25	352.13	312.77	315.37	347.94	388.33	412.74	367.01		-0.575733	-0.46076	-0.657749	-0.510995		1.18e-06	6.17e-07	4.08e-27	2.48e-08		-	-	-	-
Cz05g34180	CF1 Epsion Subunit	AtpD	806.74	975.77	964	726.92	896.05	744.38	478.17	354	486.21	208.56	206.71	185.7	96.65	112.64	124.6		-0.250675	-1.12421	-2.31735	-3.27851		0.0661704	5.92e-19	8.55e-166	1.62e-167		-	Down	Down	Down
Cz02g27060	CF0 B' Subunit	AtpG	593.74	1046.66	1113.5	299.86	638.46	583.86	149.94	155.59	304.33	119.98	121.09	106.24	66.95	63.73	85.31		-0.893987	-2.2398	-3.10955	-3.90795		0.00081091	6.98e-17	8.48e-67	2.44e-79		-	Down	Down	Down
NPQ
Cz16g02040	Light-Harvesting Complex Stress Response (LI818)	LHCSR	599.65	547.77	555.41	3345.51	3986.89	2767.21	2419.17	2638.19	2092.36	1692.14	1633.03	1654.1	450.38	477.65	520.36		2.53247	2.00994	1.42007	-0.474388		1.66e-70	2.86e-73	4.14e-126	4.49e-07		Up	Up	Up	-
Cz03g01250	Photosystem II Subunit S	PSBS	6.4	5.02	5.99	6.46	7.49	5.67	2.9	3.07	2.91	4.27	8.23	6.99	7.56	23.6	9.94		0.136399	-1.02622	0.0349524	0.991005		0.682498	0.0006071	0.981089	0.0128034		-	Down	-	-
Calvin–Benson cycle
Cz17g13100	Ribulose-1,5-bisphosphate carboxylase/oxygenase small subunit	RBCS	29681.1	31360	31040.5	14512.4	11935.2	11652.6	5951.54	3481.88	4074.84	1155.13	897.13	1077.47	676.92	654.3	800.16		-1.31297	-2.83998	-4.99985	-5.66781		1.57e-25	1.29e-72	0	0		Down	Down	Down	Down
Cz16g19260	phosphoglycerate kinase	PGK	966.2	958.91	948.2	721.3	615.91	710.17	447.17	339.07	413.42	285.45	244.81	274.01	185.1	152.78	185.34		-0.509821	-1.31619	-1.97453	-2.70686		2.29e-05	3.6e-34	3.86e-196	3.64e-179		-	Down	Down	Down
Cz11g09290	glyceraldehyde 3-phosphate dehydrogenase (NADP)	GAPDH	4359.52	4265.98	4328.79	5334.74	4575.33	4969.87	3032.66	2134.16	2474.52	906.89	759.15	880.67	92.02	70.92	130.09		0.176158	-0.8193	-2.48221	-5.71442		0.165707	5.33e-12	5.67e-257	1.35e-211		-	-	Down	Down
Cz06g17270	triosephosphate isomerase	TIM	238.86	263.62	253.52	339.6	390.47	360.66	322.63	354.64	361.95	278.56	264.85	264.53	131.6	121.89	137.55		0.495764	0.399034	-0.0321381	-1.19111		3.18e-05	0.000113623	0.682673	1.5e-39		-	-	-	Down
Cz05g37140	Fructose-bisphosphate aldolase	FBA	4970.31	4582.85	4746.39	8266.49	7470.88	7680.52	7253.56	5558.94	5580.18	4006.93	3796.48	4047.6	2188.73	2369.3	2268.85		0.687264	0.306098	-0.406479	-1.31405		2.61e-09	0.010555	2.97e-12	1.94e-56		-	-	-	Down
Cz03g06050	Fructose-bisphosphate aldolase	FBA	176.61	165.46	162.17	405.96	352.46	373.13	116.05	110.09	123.35	56.51	65.63	57.58	21.92	20.19	24.77		1.1378	-0.588267	-1.62043	-3.1531		4.22e-21	5.21e-09	3.03e-102	4.81e-180		Up	-	Down	Down
Cz04g03070	Fructose-1,6-bisphosphatase, class I	FBPase	591.29	563.62	571.4	409.03	367.78	393.22	287.62	244.2	262.7	149.6	136.27	147.99	83.25	90.88	95.65		-0.584038	-1.17594	-2.12873	-2.92665		4.54e-07	1.77e-35	1.49e-269	1.64e-209		-	Down	Down	Down
Cz01g04250	Fructose-1,6-bisphosphatase, class II	FBPase	52.18	49.97	49.5	28.79	28.09	28.03	31.48	28.8	26.41	19.8	19.72	23.54	21.6	22.13	20.82		-0.859381	-0.86201	-1.40039	-1.48327		1.04e-10	5.84e-12	3.26e-56	5.89e-45		-	-	Down	Down
Cz05g01180	Fructose-1,6-bisphosphatase, class II	FBPase	5.02	4.91	4.39	7.75	4.51	10.63	22.06	17.77	19.88	30.96	30.41	31.49	74.81	69.92	64.97		0.658053	2.00038	2.55797	3.6203		0.0429796	7.31e-24	3.97e-97	5.1e-147		-	Up	Up	Up
Cz01g42020	sedoheptulose-1,7-bisphosphatase	SBPase	1356.9	1284.85	1315.55	1363.71	1304.28	1305.11	830.83	711.09	743.11	380.82	355.62	367	157.72	144.4	168.31		-0.0183617	-0.848948	-1.97835	-3.32016		0.916837	1.69e-19	2.43e-253	6.07e-294		-	-	Down	Down
Cz03g37060	sedoheptulose-1,7-bisphosphatase	SBPase	97.73	94.29	96.23	49.61	42.46	47.35	53.8	47.46	44.48	43.12	46.61	44.14	50.09	44.93	47.21		-1.0737	-1.04233	-1.23961	-1.26315		7.8e-16	2.22e-18	8.08e-62	6.48e-41		Down	Down	Down	Down
Cz07g08090	phosphoribulokinase	PRK	1624.88	1766.31	1717.85	1066.13	1175.51	1219.01	697.77	614.72	673.89	409.55	389.6	388.15	222.48	217.42	213.51		-0.59444	-1.42473	-2.23351	-3.20788		2.59e-07	1.75e-53	9.44e-296	4.59e-264		-	Down	Down	Down
Cz05g13260	ribose 5-phosphate isomerase	RPI	15.62	15.76	16	3.11	3.12	6.87	11.29	8.07	11.11	22.45	17.84	18.66	42.04	34.57	31.72		-1.88237	-0.70336	0.186291	0.952658		3.4e-10	0.00252692	0.254361	2.5e-08		Down	-	-	-
Cz09g17220	ribose 5-phosphate isomerase	RPI	467.72	440.67	473.92	160.52	197.54	164.66	165.88	146.54	151.77	109.62	107.2	104.25	90.88	90.02	87.35		-1.43549	-1.63508	-2.23666	-2.60855		2.37e-31	2.22e-63	2.5e-260	1.36e-178		Down	Down	Down	Down
Cz01g08190	ribose 5-phosphate isomerase	RPI	37.41	33.78	35.89	14.94	26.82	22.19	22.76	24.04	26.2	22.94	25.01	24.84	27.13	26.88	29.43		-0.774079	-0.609952	-0.690497	-0.605386		0.000243141	8.69e-05	7.12e-12	9.63e-07		-	-	-	-
Cz05g11190	ribulose-phosphate 3-epimerase	RPE	451.22	437.59	437.02	394.21	456.73	470.86	394.17	396.62	387.83	366.19	349.61	353.15	254.74	269	266.68		-0.0360099	-0.229564	-0.440487	-0.988737		0.824737	0.015388	1.9e-14	2.04e-30		-	-	-	-
Cz04g31230	ribulose-phosphate 3-epimerase	RPE	87.13	80.97	81.15	34.24	38.35	35.83	47.36	39.22	42.07	45.15	41.55	48.66	57.15	73.4	63.34		-1.25249	-1.02827	-0.993898	-0.593028		7.74e-13	8.32e-10	2.27e-19	6.53e-05		Down	Down	-	-
Cz14g07140	ribulose-phosphate 3-epimerase	RPE	50.96	56.11	47.94	47.01	34.97	38.91	34.38	32.07	35.41	39.71	35.5	39.28	32.11	26.13	34.47		-0.379008	-0.661632	-0.573781	-0.98715		0.0163258	8.95e-08	1.79e-11	1.59e-16		-	-	-	-
Cz03g04080	transketolase	TRK	1679.71	1627.83	1637.33	1691.97	1729.66	1756.44	1670.2	1496.59	1431.69	1253.49	1218.56	1226.11	780.03	819.09	747.38		0.0476631	-0.157708	-0.559657	-1.32778		0.728265	0.128455	8.04e-27	6.61e-60		-	-	-	Down
C4-like CO2 fixation
Cz14g19100	phosphoenolpyruvate carboxylase	PEPC	20.42	21.3	22.52	14.59	15.84	15.19	15.54	16.83	16.23	13.68	14.84	16.34	13.1	16.08	13.8		-0.515927	-0.456145	-0.652943	-0.834451		0.00183063	0.00421892	1.78e-09	2.1e-09		-	-	-	-
Cz01g16230	malate dehydrogenase (NADP)	MDH	407.49	376.96	382.43	247.35	226.58	247.65	320.42	284	281.9	248.19	257.7	252.65	209.55	219.59	195.72		-0.718179	-0.453854	-0.756248	-1.14836		1.16e-09	3.44e-06	2.01e-38	5.42e-36		-	-	-	Down
Cz04g33150	malate dehydrogenase (NADP)	MDH	180.68	175.73	197.05	78.03	88.36	82.53	104.96	113.08	102.94	118.31	114.7	123.03	128.42	144.76	127.07		-1.17695	-0.841029	-0.773107	-0.716913		9.03e-23	1.24e-16	3.14e-30	1.89e-13		Down	-	-	-
Cz15g18140	malic enzyme (NADP)	ME	93.66	91.61	91.13	454.63	422.25	451.28	389.75	429.5	433.83	324.75	326.67	347.87	203.17	198.15	208.34		2.24391	2.12635	1.71553	0.890471		2.98e-83	5.44e-113	6.08e-192	2.84e-26		Up	Up	Up	-
Cz01g40120	pyruvate, phosphate dikinase	PPDK	0.03	0.06	0	5.09	2.43	8.61	5.63	1.68	2.7	1.98	1.39	1.33	0.84	0.33	0.5		7.40344	6.67526	5.50603	3.92367		5.4e-30	3.85e-23	4.99e-31	2.54e-08		Up	Up	Up	Up
Ci transporter
Cz05g07180	ABC transporter, similar to HLA3	HLA3	0.41	0.59	0.35	0.99	0.81	0.99	0.97	1.07	1.09	2.08	1.83	1.94	6.92	8.27	7.64		1.02466	1.1505	1.95927	3.81007		0.000295986	4.21e-05	2.91e-23	3.26e-81		Up	Up	Up	Up
Cz02g42030	Formate transporter, similar to LCIA	LCIA	178.01	173.42	178.81	581.02	570.07	600.14	813.49	567.24	628.87	544.18	513.86	551.33	412.55	405.16	386.53		1.69805	1.86352	1.46728	0.93666		1.69e-52	5.19e-52	7.14e-141	2.76e-28		Up	Up	Up	-
