# Supplementary material for: Time-resolved carotenoid profiling and transcriptomic analysis reveal mechanism of carotenogenesis for astaxanthin synthesis in the oleaginous green alga Chromochloris zofingiensis
Source: Biotechnol Biofuels. 2019 Dec 16;12:287. doi: 10.1186/s13068-019-1626-1 (PMC6913025; doi:10.1186/s13068-019-1626-1)
Supplement: Supplementary file 3 — Additional file 3: Data S2. RNA-seq data for the genes involved in ammonium production, transport and assimilation. [file 13068_2019_1626_MOESM3_ESM.xlsx]

## Sheet: sheet1
RNA-Seq data for the genes involved in ammonium production, transport and assimilation
Gene ID	Annotation	Abbreviation	FPKM value																Log2FC (Tx/T0)					FDR adjusted p-value					Type
			ND0-1	ND0-2	ND0-3	ND3-1	ND3-2	ND3-3	ND6-1	ND6-2	ND6-3	ND12-1	ND12-2	ND12-3	ND24-1	ND24-2	ND24-3		3	6	12	24		3	6	12	24		3	6	12	24
Ammonium production from urea, nitrate, nitrite etc
Cz06g20100	urea active transporter, O	DUR3	143.29	171.95	155.66	958.25	1162.71	1130.23	774.89	898.93	842.09	704.07	701.34	668.24	685.53	612.17	596.26		2.76801	2.36438	1.99871	1.7556		5.3e-100	4.66e-107	1.38e-173	7.52e-73		Up	Up	Up	Up
Cz07g16190	Urea carboxylase/allophanate hydrolase	DUR1	30.08	30.99	28.14	82.02	87.25	81.64	51.23	42.67	44.86	36.7	31.95	35.02	53.94	38.12	48.15		1.47504	0.58529	0.0743006	0.398129		8.35e-38	4.67e-08	0.345493	0.00104632		Up	-	-	-
Cz04g38290	Allophanate hydrolase	DUR2	54.91	52.32	51.96	115.63	112.71	93.81	101.02	88.26	90.2	71.54	68.61	73.07	58.1	53.94	59.95		0.995207	0.757182	0.282974	-0.138354		5.36e-15	1.18e-13	1.73e-05	0.157144		-	-	-	-
Cz12g26020	Nitrate transporter, NRT1 family, SP	NRT1.1?	46.99	46.94	46.42	80.87	76.24	65.09	59.94	67.2	62.55	50.94	50.66	54.86	33.06	33.4	33.35		0.641483	0.381153	0.0186584	-0.742919		5.62e-07	0.000401217	0.848942	4.02e-16		-	-	-	-
Cz11g12230	Nitrate transporter, NRT1 family, SP	NRT1.2?	0.53	0.18	0.19	3.88	2.34	6.15	4.59	3.07	3.22	7.79	7.75	7.82	39.46	32.59	34.11		3.7347	3.50706	4.51906	6.58946		7.87e-16	3.5e-21	9.26e-97	1.15e-214		Up	Up	Up	Up
Cz06g16220	Nitrate transporter, NRT2 family, SP	NRT2.1	60.09	57.48	57.6	36.97	26.97	38.64	32.31	25.88	32.56	30.09	30.28	29.04	32.24	25.56	32.22		-0.789957	-1.00479	-1.10967	-1.2078		3.42e-07	2.68e-17	2.62e-59	2.3e-30		-	Down	Down	Down
Cz08g30210	Nitrate transporter, NRT2 family, SP	NRT2.2	214.51	344.54	327.49	2218.98	2907.74	3276.97	2505.78	1749.55	2532.78	2503.56	2107.66	2239.11	2920.02	2792.27	2320.64		3.21946	2.87658	2.81626	2.9344		6.7e-61	4.61e-56	1.87e-86	2.49e-73		Up	Up	Up	Up
Cz16g07340	Nitrate transporter, NAR2, SP	NAR2	839.26	924.53	856.21	5378.51	5375.33	6420.05	6229.79	4048.34	4497.68	4534.35	3953.42	4287.8	5592.01	5668.37	4294.31		2.67734	2.42926	2.16114	2.33407		6.68e-98	1.26e-68	7.84e-224	1.24e-87		Up	Up	Up	Up
Cz02g42030	Nitrite transporter, NAR1 family, C	NAR1.1; close to CrNAR1.2	178.01	173.42	178.81	581.02	570.07	600.14	813.49	567.24	628.87	544.18	513.86	551.33	412.55	405.16	386.53		1.69805	1.86352	1.46728	0.93666		3.88e-51	8.94e-51	1.47e-139	1.73e-27		Up	Up	Up	-
Cz07g31160	Nitrite transporter, NAR1 family, SP	NAR1.2; close to CrNAR1.4	2.75	2.89	2.15	7.13	5.12	7.43	8.21	7.9	7.17	14.22	14.74	14.51	26.47	27.37	26.16		1.30994	1.51748	2.33851	3.10481		2.21e-06	2.29e-09	9.39e-45	2.53e-62		Up	Up	Up	Up
Cz14g14210	nitrate reductase, O	NR	116.43	149.89	145.21	816.07	876.49	1306.39	715.63	434.25	708.01	608.4	475.31	529.09	798.15	543.85	542.76		2.84984	2.11966	1.82882	1.94101		7.28e-53	6.81e-35	3.44e-67	2.88e-38		Up	Up	Up	Up
Cz12g08110	nitrite reductase, C	NIR	296.98	310.44	291.78	1581.49	1381.1	1604.72	1663.51	995.34	1307.64	1265	1064.14	1194.03	1476.42	1090.77	1287.39		2.32023	2.08188	1.8359	1.85205		4.77e-81	5.52e-44	2.64e-148	7.86e-68		Up	Up	Up	Up
Cz10g05170	formamidase, O	AMI	0.29	0.43	0.13	72.78	163.32	61.22	57.68	87.71	55.33	39.93	40.3	37.03	42.29	38.13	48.3		8.36543	7.77623	6.9166	6.93737		6.9e-78	1.06e-137	1.87e-261	4.83e-173		Up	Up	Up	Up
Cz04g19270	Copper amine oxidase	AMX	46.02	44.45	40.39	176.67	170.73	198.68	170.39	170.54	168.14	165.49	153.64	164.75	173.74	160.68	170.64		2.04285	1.90679	1.74601	1.69567		3.14e-59	1.9e-87	2.9e-156	5.29e-78		Up	Up	Up	Up
Cz10g14120	Copper amine oxidase	AMX	28.19	25.23	26.53	11.98	13.06	16.1	18.78	17.92	19.3	20.56	22.9	24.28	33.73	32.87	35.58		-0.97748	-0.567479	-0.378409	0.10236		1.08e-09	8.13e-06	3.01e-05	0.34784		-	-	-	-
Cz11g06160	Copper amine oxidase	AMX	3.37	3.52	2.77	18	17.64	19.52	40.15	35.13	40.74	74.13	65.13	76.22	111.95	95.82	113.36		2.4923	3.52885	4.33574	4.79912		2.59e-41	2.06e-111	0	6.76e-304		Up	Up	Up	Up
Cz03g37180	Copper amine oxidase	AMX	0.14	0.18	0.08	134.97	117.14	171.49	117.59	90.58	122.79	132.41	107.41	123.73	258.54	185.94	202.69		9.96317	9.57071	9.62302	10.3384		5.3e-272	0	0	0		Up	Up	Up	Up
Purine degradation for ammonium
Cz09g15070	Guanine deaminase	GDA	112.17	112.05	101.06	805.72	733.07	692.32	1017.59	924.27	906.97	898.17	894.7	904	796.69	828.07	833.7		2.72019	3.05342	2.94273	2.69562		1.08e-94	1.39e-181	0	3.97e-174		Up	Up	Up	Up
Cz04g24280	Guanine deaminase	GDA	10.75	7.13	8.85	21.96	16.12	29.59	18.69	22.62	15.57	21.32	17.81	20.26	21.25	13.49	23.52		1.29602	1.02406	1.02509	0.891906		1.3e-05	0.000247916	4.77e-08	0.00100857		Up	Up	Up	-
Cz04g24270	Guanine deaminase	GDA	19.57	15	11.72	23.72	17.38	25.54	26.65	20.86	24.79	25.52	24.93	24.82	20.57	23.51	26.76		0.48958	0.574754	0.569525	0.370184		0.0688946	0.0193045	0.000937539	0.106787		-	-	-	-
Cz07g02220	xanthine dehydrogenase/oxidase	XDH	32.16	31.96	29.8	58.37	60.27	61.7	57.75	57.85	62.29	71.18	69.15	73.56	92.2	79.28	91.95		0.924433	0.869262	1.0451	1.23374		1.46e-15	1.25e-19	5.16e-67	2e-39		-	-	Up	Up
Cz07g02210	xanthine dehydrogenase/oxidase	XDH	17.1	16.45	15.77	29.32	24.27	26.28	22.09	20.33	25.31	30.35	32.53	33.19	30.93	27.71	36.63		0.670055	0.398222	0.827568	0.705356		0.000214053	0.034178	8.08e-15	2.83e-06		-	-	-	-
Cz01g13160	Urate oxidase	UOX	34.12	32.49	34.7	115.33	125.04	123.08	137.18	131.26	135.91	138.97	133.52	136.22	141.8	135.43	141.32		1.81314	1.93734	1.88043	1.80228		7.26e-44	3.52e-65	3.99e-138	6.29e-81		Up	Up	Up	Up
Cz08g00310	Allantoinase/allantoin amidohydrolase	AAH	22.62	23.63	19.75	107.68	95.06	108	107.48	97.82	100.87	101.75	91.25	95.82	88.42	82.69	81.84		2.21562	2.15911	1.98969	1.68619		2.24e-63	6.18e-91	4.96e-149	5.61e-67		Up	Up	Up	Up
Cz08g13190	Allantoate deiminase	ATDI	38.12	40.25	43.68	87.87	98.02	85.07	85.39	85.22	86.87	80.4	79.55	83.76	82.82	70.41	77.21		1.12944	1.02296	0.859046	0.666451		6.85e-20	6.61e-24	1.89e-33	2.3e-11		Up	Up	-	-
Cz02g11120	ureidoglycine aminohydrolase	UIAH	104.28	100.02	102.85	109.66	140.2	129.18	116.13	152.61	152.73	150.74	150.36	153.81	150.78	134.63	139.89		0.272661	0.39925	0.435042	0.225757		0.0467483	0.00202687	7.63e-12	0.0170432		-	-	-	-
Cz07g00020	ureidoglycolate amidohydrolase	UAH	23.91	22.62	21.49	305.99	344.84	303.18	244.33	265.6	281.65	217.52	205.7	206.38	139.35	129.66	147.08		3.78363	3.48373	3.07337	2.36407		1.14e-186	5.6e-217	0	3.99e-125		Up	Up	Up	Up
Pyrimidine degradation for ammonium
Cz12g23290	uridine nucleosidase/uridine ribohydrolase	URH	14.54	19.64	23.42	4.75	10.27	14.28	8.05	17.1	24.65	27.79	27.14	24.54	34.62	42.04	34.88		-1.01042	-0.267378	0.341399	0.715359		0.00462099	0.522965	0.0592575	0.000335484		Down	-	-	-
Cz09g17180	uridine nucleosidase/uridine ribohydrolase	URH	13.53	11.35	9.42	7.32	9.18	7.07	10.16	9.65	7.53	7.11	8.26	8.79	11.08	8.55	10.76		-0.572566	-0.384299	-0.638877	-0.416849		0.0175302	0.132668	0.000210684	0.0449408		-	-	-	-
Cz13g17120	Dihydrouracil dehydrogenase/dihydropyrimidine dehydrogenase	DHDH	47.51	45.44	43.18	98.76	86.2	142.78	122.24	82.81	111.99	116.78	92.78	103.3	193.39	152.58	149.49		1.24675	1.16182	1.06342	1.6145		2.28e-12	8.64e-18	5.63e-34	7.72e-47		Up	Up	Up	Up
Cz19g06250	Dihydropyrimidinase	DHP	13.81	14.38	11.46	53.67	95.46	49.94	47.07	63.76	43.99	37.97	35.47	34.56	42.32	34.88	46.27		2.30111	1.91265	1.30575	1.38891		1.14e-24	2.29e-29	1.8e-37	6.16e-24		Up	Up	Up	Up
Cz06g20200	beta-ureidopropionase	BUP	33.79	29.25	38.62	74.56	56.74	55.82	79.99	58.03	62.39	48.89	49.61	62.36	68.42	60.38	74.37		0.785635	0.872156	0.589434	0.808756		0.00183697	0.000258659	0.00113973	7.17e-05		-	-	-	-
Cz06g20190	beta-ureidopropionase	BUP	32.98	33.73	36.73	61.88	74.73	77.23	58.81	63.19	69.1	64.26	61.81	67.32	78.74	71.97	70.97		1.01624	0.826187	0.773891	0.857771		1.46e-10	2.42e-08	5.66e-16	2.53e-13		Up	-	-	-
Ammonium transport
Cz09g26170	ammonium transporter, AMT, SP	AMT	60.71	58.42	57.4	49.92	52.73	49.33	57.1	46.23	49.05	40.48	45.81	43.42	50.24	52.18	50.65		-0.238853	-0.268464	-0.5821	-0.456374		0.0672214	0.030454	3.17e-15	1.29e-06		-	-	-	-
Cz12g21220	ammonium transporter, AMT, O	AMT	1.49	1.19	0.39	3.54	3.87	4.9	3	3.73	3.3	3.2	3.33	2.62	12.77	15.14	13.58		1.96064	1.63699	1.41556	3.47963		7.06e-08	1.29e-05	2.14e-06	1.95e-40		Up	Up	Up	Up
Cz13g12260	ammonium transporter, AMT, SP	AMT	16.5	19.52	16.91	376.73	391.41	357.36	295.3	332.1	309.35	318.29	326.22	319.23	254.87	266.12	240.4		4.38833	4.09121	4.0488	3.59626		3.3e-238	1.43e-280	0	2.11e-264		Up	Up	Up	Up
Cz10g24140	ammonium transporter, AMT, M	AMT	418.11	433.11	417.54	458.98	465.1	431.79	296.43	266.73	244.59	244.16	236.63	247.27	285.42	299.85	258.65		0.0739925	-0.706001	-0.939227	-0.838286		0.571569	1.7e-12	1.53e-67	1.71e-19		-	-	-	-
Cz10g23010	ammonium transporter, AMT, O	AMT	0.98	0.82	1.03	1.8	1.26	2.04	1.53	1.98	1.61	3.26	4.19	3.55	10.08	11.57	11.32		0.831867	0.807591	1.81286	3.28244		0.00536977	0.00408857	8.99e-22	2.31e-69		-	-	Up	Up
Cz01g09120	ammonium transporter, Rh, C	RHP	10.82	13.16	12.96	0.43	0.53	1.08	0.98	1.01	0.67	2.78	2.4	2.61	6.03	3.82	3.92		-4.19235	-3.83366	-2.3785	-1.6637		1.7e-48	1.3e-47	5.15e-50	1.08e-16		Down	Down	Down	Down
Ammonium assimilation
Cz12g28130	glutamine synthetase, chloroplastic	GS	1280.83	1246.08	1259.53	124.83	94.78	123.46	109.38	95.14	86.76	125.51	127.35	138.47	209.4	206	187.91		-3.48674	-3.75693	-3.40932	-2.89761		2.59e-132	9.07e-252	0	8.89e-238		Down	Down	Down	Down
Cz01g04100	glutamine synthetase, mitochondrial	GS	170.62	156.73	162.01	142.06	133.88	127.41	120.66	147.51	141.16	126.19	125.42	127.37	119.54	123.13	131.8		-0.30806	-0.314888	-0.500478	-0.630298		0.014833	0.00692375	8.66e-15	6.3e-12		-	-	-	-
Cz14g20030	glutamine synthetase, O	GS	30.35	26.53	30.03	131.62	119.78	121.98	197.39	149.77	174.27	161.75	147.59	147.08	124.01	128.48	127.72		2.07982	2.52764	2.25527	1.87936		2.39e-60	2.7e-93	1.02e-191	2.83e-88		Up	Up	Up	Up
Cz08g04180	glutamate synthase, NADH-dependent, O	GOGAT	61.97	62.09	61.17	47.57	29.14	58.08	36.94	29.92	36.05	41.92	37.91	39.85	74.66	51.06	65.47		-0.469622	-0.899717	-0.773983	-0.210327		0.0248317	1.97e-18	4.22e-39	0.106573		-	-	-	-
Cz10g25220	glutamate synthase, ferredoxin-dependent, chloroplastic	GOGAT	213.95	204.97	199.49	77.96	67.73	87.59	75.7	74.21	77.68	79.8	78.13	82.4	85.3	81.7	76.98		-1.42056	-1.49342	-1.50661	-1.59698		2.57e-28	2.99e-64	4.48e-161	1.68e-81		Down	Down	Down	Down
Cz06g01130	glutamate dehydrogenase, NAD(P)+, mitochondrial	GDH	106.54	102.69	97.56	62.11	58.41	68.89	88.01	69.84	74.13	79.15	84.31	78.28	100.61	94.16	88.24		-0.717364	-0.459391	-0.481503	-0.36614		1.36e-08	5.42e-05	1.43e-13	0.00010077		-	-	-	-
Cz14g05250	glutamate dehydrogenase, NAD(P)+, mitochondrial	GDH	146.33	162.3	158.17	93.52	128.49	106.45	144.96	146.37	161.49	167.39	170.52	159.09	188.03	213.78	200.31		-0.538057	-0.102856	-0.0406048	0.123312		0.00010419	0.386619	0.617097	0.233429		-	-	-	-
Cz06g31270	glutamate dehydrogenase, NADP+, O	GDH	96.59	91.9	91.84	197.52	186.89	213.67	285.04	286.27	290.57	315.5	300.39	323.24	248.33	252.29	236.82		1.0715	1.56523	1.60661	1.1456		2.53e-19	1.86e-66	6.7e-159	1.05e-39		Up	Up	Up	Up
