# Supplementary material for: Time-resolved carotenoid profiling and transcriptomic analysis reveal mechanism of carotenogenesis for astaxanthin synthesis in the oleaginous green alga Chromochloris zofingiensis
Source: Biotechnol Biofuels. 2019 Dec 16;12:287. doi: 10.1186/s13068-019-1626-1 (PMC6913025; doi:10.1186/s13068-019-1626-1)
Supplement: Supplementary file 4 — Additional file 4: Data S3. RNA-seq data for the genes involved in carotenogenesis for astaxanthin synthesis. [file 13068_2019_1626_MOESM4_ESM.xlsx]

## Sheet: sheet1
RNA-Seq data for the genes involved in carotenogenesis for astaxanthin synthesis
Gene ID	Annotation	Abbreviation	FPKM value																Log2FC (Tx/T0)					FDR adjusted p-value					Type
			ND0-1	ND0-2	ND0-3	ND3-1	ND3-2	ND3-3	ND6-1	ND6-2	ND6-3	ND12-1	ND12-2	ND12-3	ND24-1	ND24-2	ND24-3		3	6	12	24		3	6	12	24		3	6	12	24
IPP/DMAPP produdction
MEP pathway
Cz02g35280	1-deoxy-D-xylulose 5-phosphate synthase (DOXP synthase)	DXS	348.31	352.33	343.75	395.92	415.04	432.52	383.57	405.42	401.35	359.82	362.37	367.05	270.7	263.41	268.26		0.233013	0.135693	-0.0798269	-0.632896		0.0468838	0.165426	0.154716	2.99e-16		-	-	-	-
Cz07g19130	1-deoxy-D-xylulose 5-phosphate reductoisomerase	DXR	168.44	169.59	173.11	114.92	99.77	117.41	119.55	113.42	124.67	110.96	112.8	108.53	65.16	65.42	63.34		-0.64311	-0.570825	-0.758837	-1.64822		1.75e-07	1.76e-09	2.63e-38	6.53e-81		-	-	-	Down
Cz12g10090	2-C-methyl-D-erythritol 4-phosphate cytidylyltransferase	CMS	52.54	56.07	66.2	49.67	64.02	52.99	64.7	55.04	65.19	65.31	56.36	53.17	45.27	50.49	48.58		-0.110135	0.0144919	-0.12083	-0.511449		0.603762	0.97992	0.40123	0.000510549		-	-	-	-
Cz11g24270	4-diphosphocytidyl-2-C-methyl-D-erythritol kinase	CMK	79.85	82.64	79.78	50.53	46.77	51.93	55.21	57.13	54.38	48.09	44.64	42.22	50.66	49.86	47.21		-0.72559	-0.596399	-0.977829	-0.959671		4.57e-08	3.35e-07	2.39e-33	4.25e-23		-	-	-	-
Cz02g10180	2-C-methyl-D-erythritol 2,4-cyclodiphosphate synthase	MCS	13.06	16.59	18.28	53.43	45.96	34.29	51.06	44.87	41.28	38.05	36.39	40.53	25.07	21.35	29.11		1.45198	1.45874	1.13381	0.416761		1.17e-11	1.8e-15	3.83e-18	0.0310006		Up	Up	Up	-
Cz13g08020	4-hydroxy-3-methylbut-2-en-1-yl diphosphate synthase (HMB-PP synthase, IspG)	HDS	245.96	233.06	239.48	417.27	388.47	427.81	449.23	450	422.88	344.18	340.26	355.44	202.3	211.38	200.97		0.761483	0.826974	0.392676	-0.477897		2.19e-11	3.86e-20	1.55e-12	3.44e-08		-	-	-	-
Cz05g23010	4-hydroxy-3-methylbut-2-enyl diphosphate reductase	HDR	267.44	313.93	335	363.84	516.94	509.8	374.75	469.72	492.21	441.75	429.49	436.59	280.4	300.14	267.28		0.577828	0.488986	0.375949	-0.361097		0.000178724	0.000140814	2.94e-06	0.000866425		-	-	-	-
MVA pathway
Cz04g25080	Acetoacetyl-CoA thiolase	AACT	13.56	13.88	11.88	22.42	25.78	28.47	32.27	33.52	34.37	29.53	35.01	31.48	42.26	41.68	42.94		0.935788	1.2906	1.1523	1.44184		6.88e-07	4.12e-15	6.54e-22	9.69e-28		-	Up	Up	Up
Cz19g02060	Hydroxymethylglutaryl-CoA synthase (HMG-CoA synthase)	HCS	22.88	21.21	22.1	48.77	49.71	44.85	65.68	64.75	59.95	54.07	56.6	56.5	37.01	40.37	39.51		1.09465	1.47094	1.19623	0.567143		2.59e-18	2.69e-44	6.14e-67	6.21e-09		Up	Up	Up	-
NA	HMG-CoA reductase	HCR
NA	mevalonate-5-kinase	MK
NA	phosphomevalonate kinase	MPK
NA	mevalonate-5-pyrophosphate decarboxylase	MPPD
Cz03g02150	Isopentenyl-diphosphate Delta-isomerase	IPPI	82.52	77.43	88.28	124.23	159.85	124.31	130.09	154.14	138.87	127.35	124.06	134.92	86.75	87.21	95.66		0.682699	0.710041	0.510443	-0.12107		2.27e-06	1.09e-08	2.07e-10	0.302146		-	-	-	-
Cz08g23110	Isopentenyl-diphosphate Delta-isomerase	IPPI	25.79	21.98	19.08	14.62	10.68	14.91	25.44	20.44	23.42	30.4	21.61	32.16	44.62	42.28	44.13		-0.790273	-0.0324229	0.22128	0.745301		0.00360244	0.957928	0.30157	0.000115821		-	-	-	-
Cz03g10110	Isopentenyl-diphosphate Delta-isomerase (IPP and DMAPP interconversion)	IPPI	45.9	44.55	46.76	112.85	141.79	114.26	122.18	123.5	127.82	92.45	98.25	101.02	64.55	66.73	66.78		1.37329	1.37386	0.975454	0.301768		8.08e-16	1.93e-19	1.9e-20	0.0424865		Up	Up	-	-
IPP/DMAPP to primary carotenoids
Cz02g31110	geranyl diphosphate synthase	GPPS	47.73	48.66	50.49	67.44	72.09	57.28	60.84	59.44	62.15	51.51	52.01	52.86	34.66	30.68	49.69		0.396019	0.255845	-0.0440146	-0.597397		0.00545873	0.0396609	0.638416	0.000122018		-	-	-	-
Cz01g03190	farnesyl diphosphate synthase	FPPS	144.06	159.05	182.09	357.43	548.16	471.04	423.96	537.43	573.65	455.33	449.64	440.29	213.04	260.25	226.8		1.46931	1.60173	1.34401	0.289178		1.26e-20	6.27e-33	5.27e-63	0.0161232		Up	Up	Up	-
Cz02g19200	geranylgeranyl diphosphate synthase	GGPPS	144.22	162.67	155.99	126.19	129.13	125.78	162.93	143.79	164.03	177.86	174.99	176.09	125.35	145.57	139.82		-0.305954	-0.0337265	0.0584336	-0.419485		0.0126051	0.810776	0.429556	2.18e-05		-	-	-	-
Cz05g32220	phytoene synthase (chloroplastic)	PSY	41.04	36.93	41.28	48.38	53.6	31.49	61.09	67.32	71.72	72.24	86.34	78.44	66.3	75.84	79.67		0.113953	0.679672	0.873952	0.663472		0.685508	0.000126195	2.63e-13	7.57e-06		-	-	-	-		Cordero et al 2011
Cz02g32280	phytoene desaturase	PDS	51.95	67.73	68.71	31.79	49.11	48.79	21.45	28.23	36.06	35.45	35.92	36.08	34.29	35.75	32.06		-0.560145	-1.1906	-0.948924	-1.13559		0.00199724	1.11e-11	4.98e-21	1.2e-20		-	Down	-	Down		Huang et al 2008
Cz10g17010	Zeta-carotene desaturase (chloroplastic)	ZDS	76.08	80.03	76.65	77.44	104.2	92.38	61.06	69.2	66.39	54.61	57.78	54.78	53.05	52.86	54.49		0.213533	-0.296496	-0.616634	-0.788139		0.134076	0.00527154	1.31e-22	1.37e-19		-	-	-	-
Cz10g17130	Zeta-carotene isomerase	ZISO	48.98	48.96	50.56	29.12	34.39	26.68	23.28	27.44	21.96	21.44	27.88	25.62	32.27	35.54	33.52		-0.746254	-1.08456	-1.12063	-0.800894		7.31e-07	4.52e-14	1.91e-28	1.05e-13		-	Down	Down	-
Cz16g01210	carotenoid isomerase	CRTISO	35.06	40.74	40.18	16.93	21.61	18.32	15.54	17.72	17.19	15.33	16.93	15.57	14.42	14.54	15.82		-1.04923	-1.25358	-1.41714	-1.62356		3.43e-13	1.33e-22	8.34e-55	3.98e-47		Down	Down	Down	Down
Cz12g03260	carotenoid isomerase	CRTISO	31.05	28.66	27.48	33.23	39.14	33.55	35.4	31.6	29.42	30.11	27.98	27.67	28.1	30.99	25.79		0.258851	0.0912875	-0.164305	-0.292955		0.0745246	0.549589	0.066196	0.0132808		-	-	-	-
Cz14g22040	carotenoid isomerase	CRTISO	5.31	5.23	3.7	35.23	52.61	31.55	36.79	53.82	46.22	50.28	58.56	54.57	41.74	48.76	47.02		3.03909	3.2083	3.377	3.01562		6.49e-40	9.44e-60	1.92e-177	2.82e-92		Up	Up	Up	Up
Cz09g18310	Lycopene epsilon cyclase	LCYe	158.48	168.48	161.21	9.59	6.04	9.61	4.47	3.48	4.34	3.42	4.38	4.51	6.78	5.14	7.52		-4.28788	-5.36968	-5.44067	-4.88485		3.7e-137	0	0	0		Down	Down	Down	Down		Cordero et al 2012
Cz12g10170	lycopene beta cyclase	LCYb	106.24	103.7	101.92	323.42	363.76	328.01	354	379	347.81	329.59	334.6	332.3	188.9	225.47	191.1		1.68112	1.73945	1.53711	0.706286		3.72e-49	1.06e-77	7.64e-173	1.22e-12		Up	Up	Up	-		Cordero et al 2010
Cz13g16110	cytochrome P450 beta hydroxylase,CYP97A5(Cr)	CYP97A	67.64	64.85	63.86	40.83	45.33	44.77	42.68	38.3	39.29	38.63	33.65	36.81	35.35	33.43	34.17		-0.605009	-0.761304	-0.987452	-1.18278		5.06e-07	3.54e-14	3.45e-45	7.01e-41		-	-	-	Down
Cz09g07100	cytochrome P450 epsilon hydroxylase, CYP97C3	CYP97C	77.88	85.37	85.92	47.48	50.38	50.88	40.04	38.32	44.19	32.72	32.83	35.81	33.76	32.77	36.87		-0.764484	-1.07858	-1.4358	-1.51886		1.94e-10	4.01e-25	1.89e-89	3.45e-58		-	Down	Down	Down
Cz09g14130	Cytochrome P450 CYP97B,maybe beta or seta-rings (At)	CYP97A	103.74	110.47	111.76	46.38	48.58	53.54	40.62	41.71	45.02	35.96	38.63	35.87	36.93	33.46	38.82		-1.15358	-1.40987	-1.70133	-1.82767		2.02e-21	2.04e-45	5.88e-145	7.57e-86		Down	Down	Down	Down
Cz07g30060	zeaxanthin epoxidase	ZEP	59.14	72.65	72.19	107.23	139.87	129.1	92.14	132.45	119.2	76.02	78.82	80.71	58.04	65.44	67.93		0.863248	0.700165	0.0671296	-0.344501		3.83e-10	7.87e-07	0.476077	0.00197562		-	-	-	-		Couso et al 2012
Cz06g02070	violaxanthin de-epoxidase	VDE	114.26	113.73	116.74	32.52	42.41	47.86	28.74	26.48	37.52	20.53	20.84	22.34	22.8	19.75	17.19		-1.51579	-1.95307	-2.56825	-2.77534		5.41e-24	4.36e-49	2.5e-229	3.79e-127		Down	Down	Down	Down
Cz15g04070	neoxanthin synthase	NXS	54.74	52.48	51.91	31.65	23.59	34.2	49.72	34.9	32.02	51.5	46.37	41.55	54.62	64.06	45.56		-0.861918	-0.513215	-0.319215	-0.197296		5.65e-06	0.00757069	0.00479606	0.22274		-	-	-	-
Beta-carotene to astaxanthin
Cz12g16080	beta-carotene hydroxylase	CHYb	116.06	113.28	127.63	317.1	320.38	227.06	331.7	438.6	390.4	400.81	467.52	432.42	243.55	259.02	279.3		1.24109	1.64194	1.7383	0.89098		6.99e-17	1.38e-39	1.93e-112	3.48e-20		Up	Up	Up	-		Li et al 2008
Cz13g13100	beta-carotene ketolase/oxygenase	BKT1	44.42	45.24	44.26	173.32	269.64	207.09	172.27	299.38	271.12	275.01	310.28	289.8	201.85	237.73	208.47		2.2481	2.41581	2.57553	2.0294		2.32e-46	3.62e-43	1.97e-289	7.11e-88		Up	Up	Up	Up		Huang et al 2006
Cz04g11250	beta-carotene ketolase/oxygenase	BKT2	2.07	1.48	1.23	5.89	8.18	4.66	2.86	3.21	3.17	3.46	4.25	5.11	5.09	10.07	7.25		1.92126	0.881673	1.28083	1.95859		1.16e-08	0.0121572	4.25e-06	1.11e-08		Up	-	Up	Up
Cz02g29020	Long-chain-alcohol O-fatty-acyltransferase	AAT?	23.33	21.41	23.56	75.07	77.07	67.49	73.46	82.32	83.43	70.06	72.25	77.36	44.53	44.65	48.34		1.65972	1.75223	1.54935	0.761445		3e-34	2.04e-45	2.34e-76	1.94e-11		Up	Up	Up	-
Putative transporter for astaxanthin precursors
Cz04g21110	ABC transporter probably for exporting astaxanthin precursors		76.44	75.99	75.88	126.92	186.68	121.06	102.56	140.91	106.15	97.72	106.74	106.47	88.49	102.85	88.4		0.900501	0.560808	0.310644	0.0441536		1.62e-08	2.96e-05	4.49e-06	0.708045		-	-	-	-
Cz05g17060	ABC transporter probably for exporting astaxanthin precursors		11.11	10.81	9.71	26.58	32.09	25.3	23.53	26.92	23.75	25.57	29.83	27.12	23.24	24.38	24.78		1.39048	1.17939	1.24	0.939371		1.18e-24	2.19e-24	2.83e-54	7.55e-22		Up	Up	Up	-
Cz09g27180	ABC transporter probably for exporting astaxanthin precursors		26.62	26.02	25.21	59.31	61.53	56.67	34.72	32.55	31.43	21.53	22.1	23.06	15.11	13.67	16.41		1.16999	0.289461	-0.363476	-1.0341		2.15e-23	0.0127918	1.75e-06	2.33e-22		Up	-	-	Down
Cz08g16130	ABC transporter probably for exporting astaxanthin precursors		18.91	18.96	22.19	29.56	47.94	27.83	31.43	51.76	34.93	51.44	71.86	53.39	55.63	57.17	58		0.78638	0.924478	1.41594	1.25585		7.71e-05	4.65e-07	2.1e-31	8.79e-35		-	-	Up	Up
