# Supplementary material for: Time-resolved carotenoid profiling and transcriptomic analysis reveal mechanism of carotenogenesis for astaxanthin synthesis in the oleaginous green alga Chromochloris zofingiensis
Source: Biotechnol Biofuels. 2019 Dec 16;12:287. doi: 10.1186/s13068-019-1626-1 (PMC6913025; doi:10.1186/s13068-019-1626-1)
Supplement: Supplementary file 5 — Additional file 5: Data S4. The verified coding sequence of carotenogenic genes. [file 13068_2019_1626_MOESM5_ESM.xlsx]

## Sheet: Sheet1
The verified coding sequence of carotenogenic genes
Gene name	Full-length CDS	Corresponding gene models in Roth et al (2017)	Genbank ID and references
DXS	ATGCAGACCTTTCTCAGGGGAGCCGCACAGGACCTGTGCAACTGTGCTCCCTGCTCCTCTTCTAGTCATGTTGCAGGACCCAGGCCAGTCTTGGTCAGCAAAGGCAAAGTAAACTCTTTCAGCAGAAACAATGTACAGCGCGTGCGTGCTCAGCAGCAGCAGCATCCACACCAGCAGGAGAGGATTGCCTGGGACAAACTGTCCCGCGAAGACATAGACTCTTGGGATGATGAGGGAGGGCCTGTCACTCCTTTGCTGGACACAGTCAACTTCCCAGTTCACTTGAAGAACTTCAGCAGCCCACAGCTAAAGCAACTTTGCAAGGAGTTGCGCTCTGATGTCGTGCATTCAGTCTCCAAAACAGGTGGCCACTTGAGCTCATCCCTGGGTGTTGTTGAG…	Cz02g35280
DXR	ATGGCGTTGCAACCCCTGTACAGAGGCAAAATGCAGACATGCAAGCTACGGGATCAAGCTGTTGGTATCAAAAGGATGGCAAAGCTAGGCAGCAGGTCCAGGCTGCATGTCCTAGCCAAGCAAGATGCAGGCCCACCACCAGCCTGGCCTAGGCGAGTAGTGGCACCAGAGGTCCAACCTCGTGAGGGGCCCAAGCCTTTCTCGGTACTGGGGTCCACCGGCTCCATTGGTACTCAGACCCTGGACATCATAGCTGAGCACCCTGATAAGTTCAAGCTAGTAGCATTAGCAGCAGGCTCCAATGTGCAGCTACTAGCAGAGCAGATTCGTCAGTTCAAGCCCAAGCTGGTGGCCATACGCGATGCTGGTAAAGTGTCAGAGCTGCAGGAGTTGATACGT…	Cz07g19130
CMS	ATGGCCACCCTGCTCCGCAACAGCGCTCGGTGTAGACCTCAGGGTGCTCGAGGTCAGGCAGAATGCAGACCTTTTGCTGTTGCAAAGCCTCACCTGTGCCCAGCTGTTTCTGAATGCTTTGAACAGTGTGCTTCTGCATCACCAAGTTGTTATCCCTTTGCCACAGCCCATGTCCCACGCTTGAGTGTGAAAGCTCACAATGCAGCAGCTCACACCGCATCTACAAGCTTGCCTGAGAGGTCCGTGAGCGTTGTTTTGCTTGCTGGTGGAGTTGGCAAACGCATGGGTGCCAGCATCCCAAAACAGTATTTACCTCTCAAAGGCCAGCCGATAGCCACTTATAGCTTGGAGATGTTTGCAAGCATGTCCGAAGTTTTCGAAATTGTCATTGTTTGTGAC…	Cz12g10090
CMK	ATGCTCATGCAACTATGCCAAACACAGGTGAACCTTTTTTTGCGGGTTATGCGGCGACGTGAGGATGGTTATCATGACTTGGCGTCCCTGTTCCATGTAATTGACCTTGGAGATGACATGGAGTTCTGCAGGCTGGAGGGAACAGCAACAGCGGACATACTGGAATGCAGCGATCCTACCATCCCTTCAGATGACAGCAACCTGGTCATCAAGGCACTCAATTTATTCAGGAGTAAAACGGGCATACAGGCATACTTCCATGTCATACTGCAGAAACGTGTCCCACATGGTGCTGGTCTTGGAGGCGGCAGCGGCAATGCTGCTACCACGCTGTGGGCTGCAAATGAATTGACTGGCAGACCAGCTACTAATGCTGATCTGCTGGCATGGAGTGCAGCC…	Cz11g24270
MCS	ATGGCTGCCGCTCATACATTAGAGTTTGTTTGCAGCAACATCCTCCAGCGCCATGCCCATGTGCCTTGCTGTAGACACACCATTGCGCCATTCTCACGCACCACCTTTCGCCGGGTACAGGCCGGCAGTACACCAGCAACGATTCGAAGACGGGCGATGGCCTCCCCTGCTGCTGTAGCAGAGGCTCCTGCTCCCACTTCGGCACCAGTATTGCCGTACAGAGTAGGCCATGGTTTTGATTTGCACAGATTGGCAGAGGGGTACAAACTCATCATTGGTGGGGTGGAGATCCCTCACACAAAAGGCTGTGAAGCCCACTCAGATGGTGAGCTGGCACTACTGTCGTTTTTGTCTGCCAGGAGCATTTGGTTGTGGTACATGCGTGGCAGGACAGTGTTA…	Cz02g10180
HDS	ATGAAGGCTACTAGTCTTGCCAGCAGCAAGACCCAGCTGGGTGGCTGCACCGGGCCCAATTTCAAAAGGGTCAGAGCGGAAAAGCCCAGTAGGACACATGTGCCAGTTCAGGCTACAGCGGAGTTGATCGCACCTACCAAGGAACTAATCATCCCAAAGTACTGTGAATCAGTGCACCAAACCCGCCGGCGTCCCACCAGGACTATCACGATTGGTAATGTCAAAGTGGGCAGCGAGCACCGGGTGGCTCTACAGACCATGACAACCACCGACACCAGGGATGTTGCCGCTACAGTTGCACAGGTAAAGAAATGTGCTGATGCGGGTGCTGACATTGTGCGCATCACAGTGCAAGGCAAAAGGGAGGCAGAAGCATGCATGCGAATTAGGGAGCAACTG…	Cz13g08020
HDR	ATGTCTCTCAGCGGCCTCGTTGGCAAGCAGCTGTGCCCCACTGCTCAGCAGAGCAAGGCGCACTTACAAGTTCAGCCATCATGCCGTCCCCTTTGCAGTGCCAGGCGTCAGGTGCAAGTGTCCGCTAGTGTTGCTGAAGCCGAGAAGGTAGATGGCAGAGCCGTCAGGAGATCCCTCAATCAGACAGGCAGATATATACGCCAAGTCAAGAACGATGAGAAGACGCAAACTTTGATTGATGACCATGGTGTGGGCTACTCCAGCAGTGGCCTGGTAGCACAGATGAGAGAAAGTGGGTACCTTTGGCAGCAGGGGGAGCTGACCATAAAACTTGCCAAGGCGTATGGATATTGTTGGGGCGTCGAAAGAGCTGTGCGCATGGCTTACGAAGCTCGTAAT…	Cz05g23010
AACT	ATGGTGGATCCTAGCAGGCTGAGTCCACGAGATGTGTGTATAGTATCAGCAGTCCGCACCCCGATGGGTGCCTTCATGGGTGCTCTATCCAGCTTAAGTGCTACTGACTTGGGCGGCATAGTTATCAAAGGTGCTTTAGAGAGAGCTGGGGTCCAAGCAGATGCTGTACAGGAGGTATACATGGGCAATGTATGCAGTGCCAACCTTGGACAGGCTCCTGCCACTCAAGCTGCACTGAAGGGCGGCCTCCCTAGCAGTGTACCATGTACCAGCATCAACAAGGTGTGTTCCTCTGGCATGAAGGCAGCCATCATAGCAGCACAGACCATTCTAACAGGTGACAATGATGTTGTGGTTGCTGGTGGTATGGAGTGTATGTCAGCTATCCCACATTACCTG…	Cz04g25080
HCS	ATGGACGACGTTGGCATCCTTGGGTTGTACGTATATTTTCCTCGATACGTGGTGTCCCAGTCTGACCTGGAGAAAGCAGATGGTGTTCCTGGCAAGTATACCATTGGCCTTGGTCAGGCGGGCCTGTGCTTTTGCAATGATCGTGAGGATGTGGTTTCCATGGCCATGACAGCTACCCTGCAGCTACTGGAGCGATATCGTGTGGACCCAGCACAGATTGGCAAGCTGGAGGTGGGCACCGAAACCGGTGTGGACCGCAGCAAATCAGTGATGTCATACATCATGTCACACTTTCAAGCAGCGGGCAACACCACAATACATGGTTGTGATGTGGTGCATGGCTGCTATGGAGGCACCGCTGCACTGTTCCATGCAGTGGACTGGGTGACGGCACGTGGT…	Cz19g02060
IPPI1	ATGTCCTTTTGCACTTACTGGGGAAGGACAGCAGGGGGCTGCTGGAACAGCTACAGGGCTCAACGTGCTGCTGAGTTGGCCCGCTCGCGCTTCCACGCCATGCCCATGACCTCTGCTTTCGCCACAACGACATGGAAAGGCAAAGGGTCTCAGCAAGACTTCATGTTTAGGGACAACTGCATCTTAGTGGACGAGCATGACAAGGTCATAGGCAATGCTAACAAGTACGACTGCCACAAGTTCACTAAAGCTCAGCCAAAAGGGCTCCTGCACAGGGCATTTAGCGTCTTCCTGTTCAATGAAGAAGGCAAACTACTCCTGCAGCAGCGAGCAGCAAGCAAAATAACATTCCCAGGTGTGTGGACCAACACCTGCTGTAGCCATCCTTTGACCGGCCAT…	Cz03g02150
IPPI2	ATGAACTCCTCAGAACAGTACGCCATCCTACACGATCCAACAGTGAAGGATAAGGAACCAAACCAGACTGCTACCAGCGTCCGTGCTGAATGGGCGGGTGCCCAGCACAAGCCGCATGCAATAGAAGATCTGATCCCAGTATATGATAGCCCTGACGGAGAGCCTGTGGGGCTCCAGAAAGCGCATATTGTTCACAGTACAGGCCTACTGCATAGGACTGTGTACTGCTGGGTGTTCAACAGTGCGGGTGAGATGCTGTTGAGACGTCGCTCAGCTGATGACACACTGTGCCCAGATTGCTGGGACTTGGCAGTGTCAACACACTTGAAACCAGGTGAGAGTTGTCGTGATGCCGTGTACCGTGCCATCTCAGAGGAGCTGGGTATTGATCAGCCAGTA…	Cz08g23110
IPPI3	ATGTCTGTGGTAACGGTCGATGCACCACAGACATGCACAAGACATGCACATGCACCACTTATCGAAGCTGACCCTCGCGAGGAGCTATTTGACATCTATGATGTGGACTGTAATCACATAGGAACTGAGAAGCGAGCTATAGTACACGCAAAAGGACTTCTGCACAAGGCGGTATACTGCTTTGTGTTTAATCCGGAAGGCCAGCTGTTGATTCAGAAAAGGTCTGACAAGAAGAAGATCGGCAACGGCCAGTGGGACCTTAGCGTGGCAGAGCATTTGCAGCCTGGTGAATCATATTGTGCTGCAGCTGAACGGGGCCTCCAAGAAGAGCTAGGCATCACAGCCACTATAACTACTGAACGGCTGGGACCCACAGTGCTAAGAAAGGCAGAGATACCA…	Cz03g10110
GPPS	ATGCTTGTTGCCAGGGTCGTCAGCCCTTTGCTGACGCTGGCTAGCAAGCGTGTTGCAGGTGCCTTGCGGGACAGCCTTGCCATCAGCAGTTTTGCAAGCCTTCAGGGTTTACCGCACACAGAAGCTGTAAGCAGTATTCAGACTGTCCAACATGCAGCTCCATTCCACTCCGCCTGTGGAGTGCGAAGCCTGCATGCATCCACCTTGGCACTGAGTGGCTATGTACAGAGCTGGGATGATGTTGGTGATGAGGCTCTTGACCCCTATGCTGTGGTCCGTGACGAAGTCAGCATTGTGTCAGAGCGTTTGAGGCACAGCATAGTAACCAATGTGCCAGCATTGGAGCAGGCAGCAGAGTACTTCTTTCGACCAGGTGTTCAAGGCAAGCGTCTGCGACCC…	Cz02g31110
FPPS	ATGGCAGCTGTTGCAGCGGTTGAGACTGCGACCAAGAAGGCCAAAACAGAGTACAAGCATACCAGAGAGGCCTTCTTGGAGGTATATGCCACCCTGCGGGATGAGCTCCGGGAGGATGGCTTGCTGTCAGGGCAGCCCTCAGCTGCTAAGGAGTGGTTGTCAGAGATGCTCGACTACAACGTGCCTGGCGGGAAGTTGAACCGTGGGATGGCCGTATACGAAGTACTAGTTGCTATCAAGGGCGCAGAGAACTTGTCCAAGGACCAGATCTTCAAAGCCAACATACTGGGATGGTGCATAGAATGGTTGCAAGCATTCTTCCTGGTAGCAGATGACATCATGGATGGTTCCATCACGCGGCGAGGCCAACCATGCTGGTATAAACAACCCAAGGTCGGC…	Cz01g03190
GGPPS	ATGCAGCGCTCTATAGGAATGCAGGGCAAGGCCCAAGTGCAGGGCAACACTCATAAGCAGAGCTTCAAGTCGACCGTCAAACAGCCGAGGTGCACACCTGCGCGTTACCAACGACGGACGCAGGTTATTGCGAATGCCGCTGGTGTTGCCACTGCAGAGCAAGTCGGCACCAAACCAGACTCTTTTGATTTCCAGACATACATGGTTGACACAGCCAAGCTGGTGAATCAGGCGCTGGATGCCGCAGTACCAGCCAAATACCCAGAAACACTTAATGACTCTATGAGGTACTCCTTGCTGGCTGGCGGCAAGCGTGTGCGGCCAGCACTTTGCCTTGCAGCGTGTCAACTTGTGGGAGGTGACCTCCGAGCAGCTCTACCTACAGCTTGTGCCATGGAA…	Cz02g19200
PSY	ATGGCGTCGTTTAGCACCAGGTTGTCAGAGTCCAGCACGGCGTCAAGGGGCAGCTTATGCCATACAGACATTCCTTGCGTTTCCTCTGGCAATGTACAAAGGCAGAGATGTTCACCAGGCCGACGGGACCGGCAGCGGTGCAGAGTCAGCAACACACTAGTGGGGCCCGATCCCCGGCTTGCTACTCGGGTGGCTGAACGATCCACTCTTCCTCCCAGCCAATTGTTGAAAGGAAGGGAAGTAGAAGAGTCAGCCATGTGGAGATGCATCGAGCTGCAACAGAAATGGCCCGTTGGGGTCACACTGCCTGGTCCCAAGTGGGCAGATGGTATACTGAATGAGGCATATGAGAGATGCGGTGCGGTTACCAGTGAATATGCCAAGACATTCTACCTAGGG…	Cz05g32220	FR670783, Cordero et al 2011
PDS	ATGCAACAGGCTCTAGGGCAGTGTCTGCAGGGCAGGGCTCAGAGTACAAGGCCACAGACACATCATGTGCGTGTAACTCGCAATGCTGTTGACTCTGGCCGTGTCCTGAGATCAGTGCCCAGCAGCAGCAGGCGGGCCCTAAGCGTGGTATGCCGGGACTACCCTAAACCTGCGTTCGAGTCAGCCGGCACATACCAAGAGGCCCAGCAATTGTCCAGCAAGCTTAAGTCTGCTCCTCGGCCAGAGAAGCCCCTGAAAGTGGTGGTTCTGGGCGCTGGATTAGCTGGCTTGTCTGCAGCCAAATACCTATCAGACGCTGGTCACATTCCTGTTGTGCTTGAGGGACGTGATGTGCTGGGTGGCAAGGTTGCCGCATGGAAGGATGAGGATGGTGACTGG…	Cz02g32280	EF621405, Huang et al 2008
ZDS	ATGCAAGCAGCTCAATCCGTGTGCAGCACCAGCTCTCGCGGAGCTTTGCTCCCGGGGTCGCAGTGGGCGCATGCCACAAAGCCAGTCCTCCACACTTGTAGGCCCAACAAGGCAGGACGAGCTTCGTTGAAGGCATTCAATGCAGTTGCTGCACCCCCCAAAGCCCCTAAGCAGGCACTCAAGGTGTCAGGTCAAGATGTTGGACCAAAGGATGCCCCTCTACCCTCACTGTTCCCCGCTGAGCCAAGGCCACCTGCTCCGGGTGCACCCAGATTGAAGGTTGCTATTGTGGGAGGCGGTCTAGCTGGTCTGTCCACTGCAGTTGAGCTGTTAGATCAAGGCTATGAAGTGGACATCTATGAGGGACGCCAATGGATTGGTGGCAAAGTAGCCTCTTAT…	Cz10g17010
ZISO	ATGCGCAACATGTCTACAATGCTGAGGCCTGCAATGACTGGGCTGACCACCAGGCCAGCATGCATTGCGCACCCCCTTTGCAAAGCAGTGAATGGGGTTAAGGCAAATTTCAGCAGCCTGGCAAGTCATACCCACAGTCAATGCTGGAGCCCCTATACACCATGTAAAAACCGCACTGGTCCATGCAGGGTACAAGCCCCGGACCAGGCGGATGCCGTGCCAGCTCAGCAATCGTCTGACCTGGTTGGAGAGGATGCTGCAGCCTTTGACTGGTCAAGTCAAAGCTTGAGATCATGGGGAATATTTTCTGTGCTGCTGACAACAGTGATGGCTGCATTGTATGCGGTGTGGATCCGACCAGGTGGCGGCTTAGCTGAGGACTACCTGTCAGTCATTGAA…	Cz10g17130
CRTISO1	ATGCTTCACAGACAAGTTTGCAAGTCACAACGGCCTGCGCCGTTCGGTGCAAATGGTAATGCGCACGTCAGGCACTGCTGTCATGCCACAGCAACCAAGACTCCTTACCCCCCGCTGGACAGGCAGCTGAACACTGATGCCCCCACGGACATTGTGTATGATGCTGTTATTATTGGTGGTGGTATGGGCGGGCTCACCACAGCTGCGAAACTGGTTGAAAAAGGTGCCAAAGTGGTCGTGCTTGAGAAGTATCTGGTGCCTGGGGGCAGTGCGGCACATTTCAAGCGAGAGGGGTACACTTTTGATGTTGGTAGCAGCATGATGTTTGGGTTTGGTGATCAGGGCACAACAAACCTGATCACTAAAGCCTTAGGGGCGGTTGGTAAGAAGATGCAAACA…	Cz16g01210
CRTISO2	ATGCAGCAAGCAGTGGGACGCGCAACCAATCCCAAACGCGTCTTAACATGCCCCAAACACAATGACATCCTACACCGCAGTTTGTTTCGGCAGTGTGCGCCTGCATGCCCATCTTTTCAGCAGCTGTATCAAACATCCTTTTCAAGGAACACCAGCAAACGCTGCACACAACTGGCCAGGTCCAGTGTTACACAGGTGCTGGAACCAGCTGCTCCACAGCCCGCTGTGTCTGGCAATGCACGCTCTCATGAAACAGATGTTGTTGTCATTGGATCAGGCGTGGGAGGGTTGTGCTGTGCTGCACTGCTGGCACGCTATGGAAACAAGGTGACTGTTTGTGAGAGCCACAGTATACCAGGCGGTGCGGCACATGCATGGACCCGGGACGGCTACCATTTC…	Cz12g03260
CRTISO3	ATGCTGTACAAACACCACAGGTCAGCCAGACCTCAAAGATCTGGCTGCAAGGATGCTAAAACCGTCGCAAACGTTAAAACATCTTTGTTTTCAAGATCAGTATTGCCCGCATCAAAGCTTCACTTTGCGGGTGCTCCCTCCACAAGGTGGCATCCCATGCCGAGGACGTCTGCTTTGCTGACCGATGTTAGAACCACAAATCCTGGCAAACCAGATATTGCACCCAGTAACCGTAGTCACGAAACAGATTATGTTGTGATTGGATCCGGCATTGGAGGCCTATGTTGTGCAGCATTGCTGGCGCGGTATGGTTATAGAGTGACTGTAGTAGAGTCTCATTATCTTCCAGGTGGTGCCGCGCATAGCTTTGAGGTGGCTGGTTACAAGTTTGATGCAGGC…	Cz14g22040
LCYe	ATGCAGCCTGCACTGGTCGACAGGCCAGCAGCACGTTGTAGCTGCTTGGGTCGCCAGTACCACACGAAGCCATTTACCTCACACCCTAGGACCCAACCAGCAAGACAAGCTCGCAGCAATGTCAGCGTCGCTTATCCCATAGATGCAGTCACAACCCCCTCGCCCGGTGGAGGACACGACCACAATCAGGCAGTCCGGGAGGGCCATTATGAGGCAGACTTGGTCAAAGCACAGGCGAACAAACAAGATGGGGAGCAGCCAAAGATTGCGTCCATACTACAGCCATTGCAAGTGGGTACTAAGGCAGATGCCGTGGTGGTAGGATGCGGCCCAGCAGGATTGTATCTAGCAGCACAGATGGCACAAAGAGGCCTCAAAGTCGGACTTATAGGTCCCGAC…	Cz09g18310	HE664109, Cordero et al 2012
LCYb	ATGGAGTCAAAACTGCTGCGCAATACTGGCACATTAGGTGCAACGAGACAACTAGTGCATGCATCCTGCACTTATCATTATAGAACAGCTGTGCCAGGTTCACAAGGTGGCACTTTCTGTGTTCGTCATCCGCGGCTGCCACTCAAGGTTCAGGCTGCAGCTACCCTTGAAAGACCCAGCACATCTGGCAAGTCACAATTCTACGTTCGCGACCCAGCCCCATGGCCAACTGACGTTCCAATCCAGCAGCACGATCCCAAGAAAACACCTTTCGTGGATTTGGTAGTGGCAGGGGCCGGGCCATCTGGGCTAGCTGTTGCTGAACGGGTGGCGCGCGCAGGCTTCACAGTCTGCATCATAGACCCAAATGCACTTGGAGTCTGGCCCAACAACTACGGC…	Cz12g10170	FN563998, Cordero et al 2010
CYP97A1	ATGCATTGCCAGTCTCTGTATCACACACTTGGGCGTCTGCGGCAAGCCCCTGCGACAGCCAAACCACCATGTCTCATAGGCAATGTGCGACGAACGCCTCCGTTGCATAGGACGTGTGCATCATCAGACGATCCCTCTAAAGCTGGCAAATCCACGAACTTGGACGAACGCATATTCTCTGGAGAGTTCACAGACTCTGGATCAACAAAGGAGAGGCTTACACGGCCTGTGCGGAAGCTTCTTGCTCAAGATCCCACTGGCATTGGTCGCTGGCTTGCGCTGTTATTAGCACAATTGGGTCAGCAGTGGCGGCGTGCAGCTGCCAAGCGCATGCCAGAAGCACGGGGTGACATTCGTGAGATTGTGGGGCAGCCAGTGTTCATACCCCTGTACAAGCTG…	Cz13g16110
CYP97C	ATGCAGACACTTCACCGGCAGGGCACCTGCTGCAAGCCAGCCGGGGCCCGTCAGTCCTGCAGACCGGCTGCAAGGCCATTCTCAGGAGCAGCACCTCCGGCTGCACCTGTACATGTGCGGCAATTCCAGGCGCGGGCATCAGAGGACGAGGAGACTGGTAGCAGTACTGCTGGCAAGTCCATTGACTCTGCTGGAGCAGGGGCCACCTTTTCCAGTCCTGGTTGGCTCACACAGCTGAACCTGCTGTGGGGTGGCAAGGGGAATATTCCTGTAGCTGATGCCAAGCCAGAGGACATTCAGGATTTGCTAGGAGGCGCTCTGTTCAAAGCATTGTTCAAATGGTTCACAGAAAGCGGCCCTGTGTACCTGCTGCCCACAGGTCCAGTCTCCAGCTTCCTT…	Cz09g07100
CYP97A2	ATGCTGTCCTGCCGTAAGTGCGGGAGCTTGAAGGCGTTTGCGCCATCCATATACACCAGACAGCCCCATAAGGGATCAGCCAGCGCGCATGCCAGCCCACATACGTCGACCGTCTCACCTGCACCGCTGTTTCATCATCCCAAGTCAGCATCACCCAGCCGCAAGTGCATCAAAACCCATGCAGTGGGCAGCTCCGAGCTGCTGGGTGCAGCACTGTTCTTCACTCCTGGCATTGCAGCTCTGGTGTATGCCTACTTCAAAGGCAAAGGCAACATCAAGGATGGACTCAGCAGGCTGCTTACAGCTGTGAGTCAGGGGTATTTCCAGCCAGATGTGGGGGGTAAAAACATCCCAGTTTCAGAAGGGGAGCTGTCAGACTTGGCAGGTGATGAGCCCCTG…	Cz09g14130
ZEP	ATGCACGCTCCCCGAGCACCATGTGCTACGGCTGGATTTGTTGAGCGTGCTATTCTGGCGTGCCCTCGTCCCTTTTGCGCGGCTTCCCATGTGCAGTCTACACCCGTCCCTCTGAACCTCAGACCTGCTGCAGCAGCTGGTATCTTACGTCAATTGATTCAGCCACGCTCCTCCATCAGGCCACAGGTTCTAGTAGCAGAGCGTGCAGACGTGGCAGAAACAATCCAAGACCAGAAAGCGTCACGGCCCTTGAAAGTTGTCGTTGCTGGTGCTGGTATTGGAGGTCTTGTGCTGGCTGTTGGTCTGTTAAAAAAGGGCATTCAAGTGGAAGTGTACGAACGTGATCTTACAGCCATTCGTGGAGAGGGCAAGTATCGCGGACCCATTCAGATTCAAAGC…	Cz07g30060	HE863825, Couso et al 2012
VDE	ATGAACACAATGCTACCCAGTTCAGTAGGTCAGCGTGCCAGATGCACGCCGTTTCAACACGGGAAGTGGCAGAGCAGCCACCTCAATCTGCCCAGACACTCCCAGCTGCTTGCATTTTCAGCAAGCAAGCAACCCAGCACCCGACAGCCTGCCTCACAGGCAACAATCTCCCAGTCTCTTAAGCAGCTCACACAAGGTCCTGACCAGCAGCCACATCCAGCTACAGCCTGGAGCCATAAACTGCTGCAATCCTGTGCCATTGCCATGTGCACAGCATGCATTGCCACAGCAGCACCCGTCATAGCGCCAGCTACTGCAGCTGACGTGGCAAAAGTGGGCAGCTGCTTGTTAAGTAAATGCCAGGGTGCGTTTGCTCAGTGTGTGGGGGATCCTCAGTGC…	Cz06g02070
NXS	ATGGAGGGCCTAGTACGTGCGCAAGCGCAGCATGGACCCCTGCAGCATACATTCAACTCCAGGAATGCCCCAAGGGTTGTCCTGCCCCTCTGTGGAGTGGGGCCTGGGGCGCCTCTACGCACAGGCAGCAGACCTTGCAGGAGATGTAATATGAGGCTGCAAGCATCAGCGAAAGCAGTGACTGCCAAGGCTGCTGCTGCAGTCCTGTCCCCTGCTGACCCCTACATACTGCTTCAGCCTGCTACAGCCTTCACAGCTGCCACAGTCATCATTTTGCCAGTGTACCTGGTGCTGGCAGTAGCACCAAGGTCGAAGCTGGCACGTTCAATCTTAGATTCTCCCTGGCTACCCCTGCTCTACAGTGTGGCATACACTGTGCTGATGTGGCAAGCTTGGCAG…	Cz15g04070
CHYb	ATGCTTGAAGAAGTGCATGACGAATCGCATGCAGCAAGTGCATCCTCTCAGATATTTGAGTTGGCTGTGAAGACGTCTATCAAAAGGCAGCAACGTAACAGGCAGCAGTTGACGTACCAGGGGTCAGCCATAGCGGCATCTCTGGGTGTCGGTGCATTGGCTGTTGCAGCCACTCACTACAAGTTCAGCTATCACATGCCGTCTGAGTCGCCCTTTCCTTGGCTGGACATGGCCGGGACATTGGCCTTGGTGATTGGAGGAGTGTTTGGCATGGAGATGTGGGCACGTTACGCACACAAGGCATTGTGGCATGACTTCCAACCAGGGTGGGCACTACACAAATCACATCATGAGCCCAGAATAGGACCATTCGAGGCCAACGATATCTTTGCTGTCATC…	Cz12g16080	EU016205, Li et al 2008
BKT1	ATGGCGCCAGATGTGACACATGTGCAGCCACGTGTACAGTCCCCGGCTGGCCCCGATGATGAGGATGACGCGTTAAGCTTGTGGAAAGCCCAATATCCTATGCCGGAGGAGAAGGGTACAGTATCCAAACCTCAAGCCGCACTCAAATACAGGCCACCACGCAGTGACTGGAAGGGTGTATCAATTGCATGCACTGTCATCACCCTATGGACAGCTGTCTTTTACCATGGCTGCTGGCAAATCAAACTCACAGGCCCTGATAAGTCAGCCTGGTGGGACGTTGTTGCAACGTTTCTGGCACTGGAGTTCCTCAACACTGGGCTTTTCATCACCACGCATGATGCCATGCATGGGACTATTGCCATCAGGAACCGTCGTTTGAATGACCTACTTGGCAAT…	Cz13g13100	AY772713, Huang et al 2006
BKT2	ATGGCATGTCCGTTTCCGCGGTCAGCAGCTAGCAGAGGAGTCGGTATGCAAATGCAGGCAAAACAAACTTGGGCATGGGCCACCCCGAGATCCTTGGCTTGCAATAAACTGCGGCATACCATGATTTGTAATGTACAAACTCGCAATGCAGCGGAACAAAAACCGTCGAGCTCTACCTCCAGTCCACAGCAGGTTATCAACCACCCTCAGAAAATGTCGTTAGATGATGTCACCAAGAACTGGATAGAGGAGTACACTATGCCATCTGAAAGCTGTCCCACAGCTAGCGTAGACAGTCGTGAAGACCTGCGGTTCGCTTATAAACCGCCCCAGTCCGATGTCACTGGCATCGTGTCTGCCGTGACTCTCATTGTGTGCTGGTTGGCAGTATTCTACCAT…	Cz04g11250
AAT?	ATGGAAGCAGCACTGACCACTGCCGTAGATGCAGCGGCAGCGTTACGAAACAACATAGGCTTCTTGCAAAGAAGCCAGATAGCAATCGTAGCAGCGTTCCTGTCAGCAATATACCTCAAACTGGTTGTGTCAAGGATAGCACCTGGCTGGAAAAGCTTAGCACTTGTGGCTCCGCTGCTTGCATTGAACCTGTGGCTCCCGCTACTCTTTCATATGAGAGAGGAGGTCGTCAGCAGGACTTGCGTGGTATTCCTAATATCTTGGCTCGGCAGCTTCAAGGCAATTGGTATGTGCCTCAATAGGGGGCCACTGGCTGCTGATTGGAGTGTAGCACAGATGATCTTCCTGTATGTTGCACCAGTACTACCCCGACAAGATGCTGGCGGCCCTGTCAAAGCA…	Cz02g29020
