# Supplementary material for: Time-resolved carotenoid profiling and transcriptomic analysis reveal mechanism of carotenogenesis for astaxanthin synthesis in the oleaginous green alga Chromochloris zofingiensis
Source: Biotechnol Biofuels. 2019 Dec 16;12:287. doi: 10.1186/s13068-019-1626-1 (PMC6913025; doi:10.1186/s13068-019-1626-1)
Supplement: Supplementary file 6 — Additional file 6: Data S5. Subcellular localization prediction of carotenogenic genes. [file 13068_2019_1626_MOESM6_ESM.xlsx]

## Sheet: Sheet1
Predication of subcellular localization of carotenogenic genes
Gene ID	Gene name	Abbreciation	PredAlgo		Homolog	Sum Prediction
			Pred	Score
IPP synthesis
Cz02g35280	1-deoxy-D-xylulose 5-phosphate synthase (DOXP synthase)	DXS	C	1.46476	C	C
Cz07g19130	1-deoxy-D-xylulose 5-phosphate reductoisomerase	DXR	O	-	C	C
Cz12g10090	2-C-methyl-D-erythritol 4-phosphate cytidylyltransferase	CMS	O	-	C	C
Cz11g24270	4-diphosphocytidyl-2-C-methyl-D-erythritol kinase	CMK	C	0.415474	C	C
Cz02g10180	2-C-methyl-D-erythritol 2,4-cyclodiphosphate synthase	MCS	C	0.959295	C	C
Cz13g08020	4-hydroxy-3-methylbut-2-en-1-yl diphosphate synthase (HMB-PP synthase, IspG)	HDS	C	0.471775	C	C
Cz05g23010	4-hydroxy-3-methylbut-2-enyl diphosphate reductase	HDR	C	1.3302	C	C
Cz04g25080	Acetoacetyl-CoA thiolase	AACT	M	0.498274	Cyto	Cyto
Cz19g02060	Hydroxymethylglutaryl-CoA synthase (HMG-CoA synthase)	HCS	O	-	Cyto	Cyto
Cz03g02150	Isopentenyl-diphosphate Delta-isomerase	IPPI	M	1.32495	-	M
Cz08g23110	Isopentenyl-diphosphate Delta-isomerase	IPPI	O	-	-	O
Cz03g10110	Isopentenyl-diphosphate Delta-isomerase (IPP and DMAPP interconversion)	IPPI	O	-	-	O
IPP to Carotenoids
Cz02g31110	geranyl diphosphate synthase	GPPS	C	0.9237	C	C
Cz01g03190	farnesyl diphosphate synthase	FPPS	O	-	-	O
Cz02g19200	geranylgeranyl diphosphate synthase	GGPPS	O	-	C	C
Cz05g32220	phytoene synthase (chloroplastic)	PSY	M	0.658982	C	C
Cz02g32280	phytoene desaturase	PDS	C	2.24371	C	C
Cz10g17010	Zeta-carotene desaturase (chloroplastic)	ZDS	M	1.52567	C	C
Cz10g17130	Zeta-carotene isomerase	ZISO	C	0.522765	C	C
Cz16g01210	carotenoid isomerase	CRTISO	O	-	C	C
Cz12g03260	carotenoid isomerase	CRTISO	O	-	C	C
Cz14g22040	carotenoid isomerase	CRTISO	O	-	C	C
Cz09g18310	Lycopene epsilon cyclase	LCYe	C	0.852168	C	C
Cz12g10170	lycopene beta cyclase	LCYb	O	-	C	C
Cz07g07080	lycopene cyclase CruP-type		C	0.461858	-	C
Cz13g16110	cytochrome P450b hydroxylase,CYP97A5(Cr)	CYP97A1	O	-	C	C
Cz09g07100	cytochrome P450e hydroxylase, CYP97C3	CYP97C	O	-	C	C
Cz09g14130	Cytochrome P450 CYP97B,maybe beta or seta-rings (At)	CYP97A2	O	-	C	C
Cz12g16080	beta-carotene hydroxylase	CHYb	O	-	C	C
Cz13g13100	beta-carotene ketolase/oxygenase	BKT1	O	-	-	O
Cz04g11250	beta-carotene ketolase/oxygenase	BKT2	SP	0.244885	-	SP
Cz07g30060	zeaxanthin epoxidase	ZEP	SP	0.266387	C	C
Cz06g02070	violaxanthin de-epoxidase	VDE	C	0.528491	C	C
Cz15g04070	neoxanthin synthase	NXS	O	-	C	C
Programs used for prediction: Predalgo (https://giavap-genomes.ibpc.fr/cgi-bin/predalgodb.perl?page=main) Abbreciations: Y, yes; -, not; C, chloroplast; M, mitochondria; O, other; SP, secretory pathway; Cyto, cytosol PredAlgo, dedicated to green algae, was used as the prediction tool. When the program-based prediction is contradictory to the experimentally-resolved localization of homologs in oth…
