# Supplementary material for: Time-resolved carotenoid profiling and transcriptomic analysis reveal mechanism of carotenogenesis for astaxanthin synthesis in the oleaginous green alga Chromochloris zofingiensis
Source: Biotechnol Biofuels. 2019 Dec 16;12:287. doi: 10.1186/s13068-019-1626-1 (PMC6913025; doi:10.1186/s13068-019-1626-1)
Supplement: Supplementary file 8 — Additional file 8: Data S6. The RNA-Seq data for the DEGs encoding for transcription factors. [file 13068_2019_1626_MOESM8_ESM.xlsx]

## Sheet: TFs
The RNA-Seq data for the DEGs encoding transcription factors
Gene ID	Annotation	Categry	FPKM value																Log2FC (Tx/T0)					FDR adjusted p-value					Type
			ND0-1	ND0-2	ND0-3	ND3-1	ND3-2	ND3-3	ND6-1	ND6-2	ND6-3	ND12-1	ND12-2	ND12-3	ND24-1	ND24-2	ND24-3		3	6	12	24		3	6	12	24		3	6	12	24
Cz08g00050	response regulator 2	ARR-B	37.08	38.97	37.73	25.32	23.08	27.33	21.02	19.48	21.35	20.93	18.16	18.35	22.75	18.48	21.42		-0.606893	-0.934426	-1.12543	-1.10717		2.18e-05	1.41e-13	3.06e-37	1.29e-23		-	-	Down	Down
Cz02g09060	B3 family protein	B3	52.64	63.22	58.01	168.33	110.64	151.04	86.21	85.85	100.47	81.11	68.77	78.64	49.59	30.07	56.06		1.29081	0.594689	0.253743	-0.610376		8.42e-16	8.44e-08	0.00311372	0.000483976		Up	-	-	-
Cz03g17040	ARF family protein	B3	8.23	10.79	10.42	22.57	23.16	24.49	49.01	61.32	49.04	106.22	110.15	110.08	108.86	111.22	99.46		1.23576	2.3849	3.33447	3.19015		2.87e-13	1.76e-53	0	3.54e-164		Up	Up	Up	Up
Cz17g02030	B3 family protein	B3	17.15	18.25	18.81	86.31	55.54	75.97	45.75	40.35	48.14	33.65	25.46	29.88	19.63	14.13	20.24		1.99052	1.25404	0.574516	-0.254168		1.63e-33	6.01e-27	6.15e-08	0.0815767		Up	Up	-	-
Cz19g00290	auxin response factor 17	B3	7.21	7.49	5.68	23.08	16.14	19.52	23.56	25.77	26.25	27.83	30.09	29.59	67.49	53.34	72.41		1.51234	1.8382	1.95817	2.98932		8.22e-19	4.26e-47	1.43e-112	4.31e-112		Up	Up	Up	Up
Cz03g20070	BES1-interacting Myc-like protein 2	bHLH	72.71	69.23	62.16	167.8	158.66	157.39	168.07	142.79	161.06	145.02	141.57	158.89	185.4	169.36	174.58		1.22061	1.15177	0.990346	1.12674		2.87e-23	6.98e-27	3.03e-42	1.87e-33		Up	Up	-	Up
Cz10g09160	bHLH family protein	bHLH	43.74	40.82	38.63	18.35	12.39	19.53	21	11.66	15.7	21.08	15.38	20.55	33.37	24.59	31.49		-1.31468	-1.41074	-1.24516	-0.704229		1.71e-11	1.06e-12	8.49e-25	1.04e-07		Down	Down	Down	-
UNPLg00160	BES1-interacting Myc-like protein 2	bHLH	66.74	67.36	66.11	243.4	242.2	192.59	289.57	201	303.11	270.77	210.64	255.22	299.62	284.19	312.9		1.73974	1.93166	1.7397	1.91096		4.02e-42	1.12e-45	1.1e-91	1.54e-106		Up	Up	Up	Up
Cz02g24190	G-box binding factor 2	bZIP	62.4	61.07	51.71	49.05	35.58	46.93	34.94	25.67	27.09	26.58	25.9	24.81	47.35	47.5	46.12		-0.434869	-1.05609	-1.31684	-0.562287		0.00919977	1.12e-12	2.92e-45	1.45e-07		-	Down	Down	-
Cz04g21220	HY5-homolog	bZIP	154.9	148.7	147.92	314.36	381.02	269.8	307.9	228.64	235.41	220.79	212.6	216.19	239.54	243.27	230.51		1.07213	0.718349	0.386668	0.40951		1.86e-15	1.72e-09	1.48e-11	2.47e-06		Up	-	-	-
Cz10g29130	bZIP family protein	bZIP	2.03	3.36	0.95	5.63	6.19	7.73	6.77	5.94	6.8	7.28	5.33	6.12	30.46	32.1	42.06		1.57451	1.54313	1.42227	3.78765		2.88e-05	4.55e-05	5.64e-06	5.04e-42		Up	Up	Up	Up
Cz15g21170	bZIP family protein	bZIP	85.51	88.22	93.74	304.77	303.53	252.6	258.98	303.74	293.67	263.66	288.36	252.12	114.23	116.07	157.83		1.65696	1.62113	1.45692	0.293174		4.32e-39	1.09e-50	2.2e-86	0.0253446		Up	Up	Up	-
UNPLg00449	abscisic acid responsive element-binding factor 1	bZIP	30.24	19.75	14.28	128.74	113.19	168.89	132.91	74.64	80.24	71.81	67.3	55.95	65.95	50.3	48.67		2.63971	2.09486	1.47148	1.11585		1.73e-26	7.47e-15	3.2e-13	2.03e-06		Up	Up	Up	Up
Cz05g04290		bZIP	44.55	39.32	34.57	31.83	19.49	29.19	18.97	14.39	16.23	18.75	15.98	16.38	17.97	14.79	17.56		-0.571363	-1.30921	-1.35391	-1.48564		0.00196853	1.39e-22	1.03e-45	4.33e-37		-	Down	Down	Down
Cz03g00060		C2H2	7.06	6.77	5.33	9.64	7.47	7.29	8.72	8.34	9.84	9.07	8.61	8.82	19.59	20.15	19.24		0.321731	0.428093	0.329709	1.37047		0.22522	0.083528	0.0543106	8.54e-15		-	-	-	Up
Cz06g16250	C3H family protein	C3H	60.51	61.76	55.94	209.31	155.96	223.05	110.89	101.61	121.17	92.86	104.57	102.05	109.27	113.25	107.74		1.70425	0.849538	0.610446	0.638879		4.22e-30	5.92e-16	6.73e-19	7.91e-13		Up	-	-	-
Cz11g29050	C3H family protein	C3H	45.04	52.81	44.44	74.71	58.89	93.25	75.53	84.51	89	100.19	107.65	107.92	78.78	68.1	95.79		0.654151	0.752999	1.01258	0.520749		0.000147321	4.75e-11	5.87e-42	3.95e-05		-	-	Up	-
Cz17g10050	C3H family protein	C3H	266.74	284.84	278.69	211.14	167.82	217.05	167.76	132.84	134.76	124.65	123.84	131.89	214.15	234.18	188.61		-0.498914	-0.987503	-1.26292	-0.631571		0.000250705	1.57e-19	4.27e-100	6.42e-10		-	-	Down	-
Cz14g01180		C3H	40.87	35.72	33.9	82.38	70.17	89.97	53.55	35.92	44.25	39.46	36.07	34.38	44.52	34.77	46.01		1.11711	0.221533	-0.149167	-0.0702769		1.2e-15	0.148492	0.0967837	0.606866		Up	-	-	-
Cz02g27040	Tesmin/TSO1-like CXC domain-containing protein	CPP	52.71	55.5	54.82	25.96	21.69	28.15	35.37	39.64	39.53	49.57	54.25	54.38	48.03	46.97	53.52		-1.11894	-0.560886	-0.186295	-0.389144		1.79e-17	1.31e-08	0.00361641	2.36e-05		Down	-	-	-
Cz15g07260	TESMIN/TSO1-like CXC 2	CPP	17.98	19.36	18.4	6.8	6.2	5.89	17.24	19.81	16.17	27.78	29.86	28.76	27.57	29.42	26.73		-1.57705	-0.117452	0.490704	0.331656		2.25e-26	0.432437	5.72e-12	0.000918189		Down	-	-	-
Cz01g39200	AP2 family protein	ERF	21.63	21.1	20.18	67.21	47.95	56.19	53.53	39.67	42.88	47.54	43.29	48.66	82.1	56.43	75.05		1.42713	1.05795	1.00937	1.51235		5.52e-21	1.19e-14	1.92e-36	1.07e-31		Up	Up	Up	Up
Cz03g16250	ERF family protein	ERF	4.48	5.41	3.63	16.64	11.88	12.86	13.49	12.16	13	13.11	12.41	13.77	57.62	50.54	59.64		1.59567	1.45997	1.39668	3.37828		7.63e-14	7.61e-15	1.18e-25	1.15e-145		Up	Up	Up	Up
Cz10g10110	AINTEGUMENTA-like 5	ERF	64.5	62.93	64.97	17.86	17.92	24.52	31.75	32.73	31.85	34.61	35.19	35.46	41.08	39.41	42.51		-1.68876	-1.04949	-1.01294	-0.8999		1.84e-31	8.51e-30	5.74e-69	5.27e-26		Down	Down	Down	-
Cz10g18210	ERF family protein	ERF	112.56	117.24	121.89	54.45	42.67	48.55	45.26	44.54	44.65	49.44	45.45	50.09	66.39	55.62	60.4		-1.29031	-1.44133	-1.41714	-1.19723		5.54e-23	8.85e-49	3.24e-98	1.23e-36		Down	Down	Down	Down
Cz04g05020	G2-like family protein	G2-like	17.62	14.94	12.26	42.02	29.64	44.12	26.33	21.79	22.77	21.55	22.35	23.93	21.96	23.57	21.75		1.35172	0.607262	0.457122	0.33158		5.52e-13	0.000196595	0.000125328	0.0202649		Up	-	-	-
Cz11g17160	response regulator 2	G2-like	260.87	242.35	222.61	221.81	162.05	247.66	123.52	101.58	111.69	88.45	89.25	89.64	79.73	64.05	82.66		-0.21662	-1.16078	-1.5813	-1.93265		0.209664	5.26e-29	2.09e-132	1.88e-68		-	Down	Down	Down
Cz19g10020	G2-like family protein	G2-like	37.06	39.16	36.44	112.86	71.2	115.61	49.39	45.77	47.08	31.27	29.18	30.78	44.11	38	45.01		1.39707	0.28375	-0.445713	-0.078219		1.01e-15	0.00605378	1.14e-11	0.471614		Up	-	-	-
Cz01g14140	GATA transcription factor 16	GATA	41.48	45.72	36.82	137.37	107.48	109.17	128.16	136.33	133.21	137.14	142.2	154.94	203.27	161.78	223.26		1.48892	1.62444	1.67314	1.99807		8.2e-24	1.91e-47	1.84e-96	3.37e-58		Up	Up	Up	Up
Cz02g09070	GATA transcription factor 26	GATA	23.26	28.32	23.86	0.19	0.07	0.09	0.07	0.06	0.02	0	0.04	0.04	0.07	0.06	0.12		-7.73675	-8.96371	-9.86368	-8.38824		1.88e-202	3.23e-249	0	1.33e-293		Down	Down	Down	Down
Cz02g12190	GATA transcription factor 11	GATA	0.87	1.51	0.71	2.78	1.97	1.66	2.5	2.53	1.64	5.54	5.72	5.4	15.17	11.4	12.29		1.02809	1.05342	2.28515	3.39595		0.00903293	0.010894	2.38e-21	8.44e-36		Up	Up	Up	Up
Cz05g04080	GATA transcription factor 26	GATA	66.83	75.96	69.18	0.15	0.03	0.13	0.03	0	0	0.03	0	0.08	0.07	0.09	0.17		-9.33932	-12.3268	-10.8086	-9.47882		0	0	0	0		Down	Down	Down	Down
Cz06g37150	GATA transcription factor 9	GATA	11.33	13.35	14.18	29.85	29.17	24.4	21	27.84	24.1	19.29	21.5	20.79	12.92	12.25	14.89		1.08305	0.856632	0.525243	-0.205451		6.46e-12	1.29e-07	1.57e-06	0.176092		Up	-	-	-
Cz11g08060	GATA transcription factor 26	GATA	49.66	50.87	49.66	26.06	22.14	25.51	34.61	39.32	40.84	42.47	42.79	44.67	29.15	26.01	31.91		-1.04086	-0.439294	-0.352551	-1.04154		9.04e-18	9.12e-06	3.8e-10	9.45e-28		Down	-	-	Down
Cz02g13260	LSD family protein	LSD	59.53	54.32	58.4	38.5	36.7	38.83	32.27	25.75	27.38	37.54	34.57	33.72	55.04	40.29	44.77		-0.638788	-1.0831	-0.822389	-0.526877		0.000345562	2.02e-09	2.47e-12	0.000703283		-	Down	-	-
Cz01g31240	myb domain protein 64	MYB	67.78	59.51	54.78	9.53	4.83	11.13	26.78	14.54	21.19	54.86	45.83	55.05	107.49	92.69	91.46		-2.85116	-1.6003	-0.363123	0.429386		1.52e-32	2.01e-18	0.000141261	7.93e-05		Down	Down	-	-
Cz02g00230	myb domain protein 118	MYB	9.12	10.09	6.46	20.46	13.12	18.12	20.16	19.34	19.65	17.17	16.55	18.6	82.34	68.16	87.2		0.994832	1.15091	0.886447	2.95641		4.5e-06	5.72e-12	3.01e-11	1.33e-91		-	Up	-	Up
Cz06g08120	myb domain protein 100	MYB	2.59	3.53	1.41	5.77	5.86	7.01	6.34	7.36	7.14	5.19	4.46	5.03	29.28	30.25	30.59		1.28816	1.41504	0.823012	3.32476		1.11e-05	7.82e-07	0.000738779	2.21e-63		Up	Up	-	Up
Cz06g09120	myb domain protein 64	MYB	10.94	10.34	7.83	28.43	23.97	26.77	29.04	27.93	27.22	26.83	26.77	28.02	76.57	75.34	72.66		1.42239	1.47671	1.34573	2.693		1.16e-15	2.33e-20	1.23e-32	2.43e-111		Up	Up	Up	Up
Cz06g23090	myb domain protein 118	MYB	100.7	104.28	104	300.12	212.12	256.82	281.29	337.39	343.05	347.46	338.88	351.56	169.07	149.06	187.08		1.29941	1.58531	1.60673	0.455818		2.82e-20	2.69e-53	9.59e-185	5.05e-06		Up	Up	Up	-
Cz10g22030	myb domain protein 3r-5	MYB	11.66	14.2	14.58	26.06	27.25	22.14	25.9	26.95	27.02	28.67	31.04	30.27	33.02	34.57	33.75		0.882314	0.92975	1.0129	1.0718		1.87e-09	3.5e-13	7.32e-29	8.16e-23		-	-	Up	Up
Cz10g24240	myb domain protein 73	MYB	21.28	23.05	22.62	231.3	175.53	155.2	239.25	275.04	260.44	286.29	293.69	296.79	144.02	145.98	175.12		3.05142	3.47977	3.57043	2.54331		2.65e-82	2.88e-238	0	8.48e-131		Up	Up	Up	Up
Cz13g11180	myb domain protein 77	MYB	5.96	6.58	4.04	18.01	12.33	17.78	16.26	17.49	18.53	17.05	13.76	16.96	69.69	54.83	76.97		1.5225	1.60434	1.3849	3.3476		1.31e-12	2.32e-20	5.89e-21	2.17e-92		Up	Up	Up	Up
Cz14g00040	myb domain protein 109	MYB	9.59	9.31	8.22	37.33	25.42	33.15	15.97	16.8	20.04	13.2	12.89	14.75	14.46	9.33	19.03		1.80596	0.907994	0.449768	0.408		3.32e-26	1.85e-09	2.02e-05	0.0598655		Up	-	-	-
Cz15g15180	myb domain protein 77	MYB	41.9	42.37	36.56	126.59	91.9	102.17	93.8	91.28	102.42	80.75	76.92	84.13	260.55	176.92	273.55		1.39003	1.19658	0.86105	2.30383		1.63e-21	2.07e-30	1.55e-34	8.71e-57		Up	Up	-	Up
Cz01g15230	MYB_related family protein	MYB_related	55.53	55.95	54.87	18.64	20.51	21.56	43.05	42.48	36.55	53.88	54.62	54.68	54.41	54.13	51.37		-1.47313	-0.49869	-0.168126	-0.309912		2.19e-32	3.58e-06	0.00700778	0.000516552		Down	-	-	-
Cz02g14080	MYB_related family protein	MYB_related	10.8	9.2	8.56	19.98	14.33	14.95	13.24	11.49	12.78	26.61	27.89	26.94	12.98	10.53	16.79		0.77046	0.33977	1.36716	0.243635		7.45e-06	0.021642	1.51e-61	0.159089		-	-	Up	-
Cz03g21260	myb domain protein 4r1	MYB_related	16.9	16.62	16.47	17.09	11.92	14.49	15.03	14.84	14.97	14.05	14.98	14.9	8.76	7.15	10.58		-0.214572	-0.208404	-0.329335	-1.16646		0.191497	0.0671393	2e-06	6.58e-21		-	-	-	Down
Cz10g11010	MYB_related family protein	MYB_related	67.84	62.92	61.93	180.74	112.05	196.86	187.46	129.64	184.27	195.72	149.35	179.65	246.91	152.47	221.88		1.33086	1.32566	1.3043	1.43472		8.29e-13	3.77e-24	2.55e-48	3.86e-23		Up	Up	Up	Up
Cz11g12210	myb domain protein 119	MYB_related	27.57	27.95	24.41	13.81	6.88	16.91	10.17	8.62	9.92	10.05	10.47	11.12	17.14	9.94	17.87		-1.0997	-1.53121	-1.47704	-1.0802		1.37e-05	8.77e-34	7.17e-69	1.61e-10		Down	Down	Down	Down
Cz12g20020	MYB_related family protein	MYB_related	29.02	38.47	32.34	22.21	23.53	20.53	28.86	36.5	37.8	55.59	63.18	47.34	83.5	88.01	74.79		-0.635272	-0.0157576	0.619809	1.07304		0.00317489	0.9833	6.35e-05	1.06e-11		-	-	-	Up
Cz14g14020	DnaJ domain ;Myb-like DNA-binding domain	MYB_related	89.75	94.28	103.2	46.39	59.6	47.52	47.8	54.07	59.1	58.51	55.44	55.09	60.43	54.63	54.45		-0.92471	-0.889117	-0.905592	-1.01308		4.02e-12	1.57e-15	2.32e-36	3.23e-26		-	-	-	Down
Cz16g11010	myb domain protein 98	MYB_related	1.99	2.85	0.75	3.23	2.79	3.07	3.19	1.96	2.59	3.1	2	2.53	10.4	7.38	15.73		0.613218	0.351781	0.325175	2.33854		0.404489	0.658559	0.617721	2.37e-07		-	-	-	Up
Cz16g11050	myb domain protein 15	MYB_related	23.08	28.25	15.8	75.16	54.75	71.9	65.93	63.53	61.95	49.61	44.2	54.37	253.71	257.61	239.04		1.56682	1.45572	1.00668	3.23308		1.29e-14	5.01e-17	8.14e-11	5.25e-98		Up	Up	Up	Up
Cz01g10020	nuclear factor Y, subunit C3	NF-YC	60.22	65.24	66.84	17.79	24.25	20.18	40.67	51.33	39.97	60.89	60.7	61.74	56.89	57.92	64.95		-1.66125	-0.59926	-0.197633	-0.338453		2.76e-22	0.000145499	0.02906	0.00348261		Down	-	-	-
Cz09g09270	nuclear factor Y, subunit C1	NF-YC	100.78	100.52	97.82	224.44	246.88	191.26	324.27	321.59	280.73	245.59	257.2	270.12	150.17	199.82	150.67		1.1149	1.57158	1.23969	0.500577		5.58e-18	6.1e-51	1.89e-84	5.92e-05		Up	Up	Up	-
Cz01g40030	NIN like protein 7	Nin-like	20.1	22.63	22.1	53.06	45.74	43.03	51.04	51.3	53.76	50.51	48.89	49.89	47.59	47.17	51.24		1.11281	1.21527	1.06195	0.917907		1.11e-17	1.91e-33	2.36e-55	6.01e-23		Up	Up	Up	-
Cz02g38280	RWP-RK domain-containing protein	Nin-like	17.85	17.07	14.11	45.97	28.45	41.63	32.83	28.08	32.95	35.32	33.44	36.28	29.66	18.42	30.55		1.22912	0.884214	0.957062	0.428602		6.82e-12	4.99e-13	4.79e-31	0.0124207		Up	-	-	-
Cz02g40170	SBP family protein	SBP	124.61	113.07	99.31	287.65	182.26	264.02	156.5	155.47	153.82	153.26	161.1	158.36	177.77	136.82	184.13		1.10689	0.414486	0.348123	0.312713		9.26e-11	7.44e-05	3.72e-06	0.0138832		Up	-	-	-
Cz15g08240	squamosa promoter binding protein-like 10	SBP	3.44	4.89	3.64	14.36	11.39	15.5	20.9	20.28	19.31	32.28	35.17	33.19	41.11	33.41	37.33		1.76952	2.28376	2.92842	2.96882		1.94e-19	1.18e-47	2.94e-177	1.21e-103		Up	Up	Up	Up
