# Supplementary material for: Time-resolved carotenoid profiling and transcriptomic analysis reveal mechanism of carotenogenesis for astaxanthin synthesis in the oleaginous green alga Chromochloris zofingiensis
Source: Biotechnol Biofuels. 2019 Dec 16;12:287. doi: 10.1186/s13068-019-1626-1 (PMC6913025; doi:10.1186/s13068-019-1626-1)
Supplement: Supplementary file 9 — Additional file 9: Data S7. Pearson correlation between TFs and carotenogenic genes. [file 13068_2019_1626_MOESM9_ESM.xlsx]

## Sheet: Summary
			Significant positive correlation (Pearson correlation coefficient>0.85 and P<0.05)			Significant negative correlation (Pearson correlation coefficient<-0.85 and P<0.05)
		DEG number	19			19
Gene annotation	Gene ID		Number	Percentage (%)		Number	Percentage (%)
bHLH	Cz03g20070		4	21.0526		4	21.0526
bZIP	Cz15g21170		6	31.5789		0	0
C3H	Cz06g16250		0	0		0	0
ERF	Cz01g39200		3	15.7895		3	15.7895
MYB	Cz06g23090		7	36.8421		1	5.26316
MYB_related	Cz10g11010		4	21.0526		8	42.1053
NF-YC	Cz09g09270		7	36.8421		1	5.26316
Nin-like	Cz01g40030		8	42.1053		4	21.0526
Nin-like	Cz02g38280		7	36.8421		0	0
C2H2	Cz03g00060		0	0		1	5.26316
C3H	Cz11g29050		6	31.5789		2	10.5263
MYB	Cz10g22030		3	15.7895		8	42.1053
MYB_related	Cz02g14080		0	0		0	0
MYB_related	Cz12g20020		0	0		0	0
GATA	Cz01g14140		3	15.7895		8	42.1053
MYB	Cz02g00230		0	0		1	5.26316
MYB	Cz15g15180		1	5.26316		1	5.26316
B3	Cz19g00290		1	5.26316		7	36.8421
bZIP	Cz10g29130		0	0		2	10.5263
ERF	Cz03g16250		0	0		2	10.5263
MYB	Cz06g08120		0	0		1	5.26316
MYB	Cz06g09120		6	31.5789		2	10.5263
MYB	Cz13g11180		3	15.7895		1	5.26316
MYB_related	Cz16g11010		0	0		1	5.26316
MYB_related	Cz16g11050		0	0		1	5.26316
MYB	Cz10g24240		8	42.1053		4	21.0526
B3	Cz02g09060		0	0		0	0
B3	Cz17g02030		2	10.5263		0	0
bZIP	Cz04g21220		2	10.5263		0	0
C3H	Cz14g01180		0	0		0	0
G2-like	Cz04g05020		0	0		0	0
G2-like	Cz19g10020		0	0		0	0
GATA	Cz06g37150		3	15.7895		0	0
MYB	Cz14g00040		0	0		0	0
SBP	Cz02g40170		0	0		0	0
bHLH	UNPLg00160		4	21.0526		8	42.1053
bZIP	UNPLg00449		5	26.3158		0	0
B3	Cz03g17040		1	5.26316		8	42.1053
GATA	Cz02g12190		0	0		6	31.5789
SBP	Cz15g08240		3	15.7895		8	42.1053
GATA	Cz02g09070		8	42.1053		6	31.5789
GATA	Cz05g04080		6	31.5789		7	36.8421
bHLH	Cz10g09160		2	10.5263		8	42.1053
ERF	Cz10g10110		0	0		2	10.5263
GATA	Cz11g08060		0	0		1	5.26316
LSD	Cz02g13260		2	10.5263		7	36.8421
MYB_related	Cz14g14020		8	42.1053		4	21.0526
ERF	Cz10g18210		6	31.5789		7	36.8421
MYB_related	Cz11g12210		5	26.3158		7	36.8421
CPP	Cz02g27040		0	0		0	0
CPP	Cz15g07260		0	0		0	0
MYB	Cz01g31240		0	0		0	0
MYB_related	Cz01g15230		0	0		0	0
NF-YC	Cz01g10020		0	0		0	0
ARR-B	Cz08g00050		8	42.1053		3	15.7895
bZIP	Cz02g24190		1	5.26316		1	5.26316
bZIP	Cz05g04290		8	42.1053		1	5.26316
C3H	Cz17g10050		2	10.5263		2	10.5263
G2-like	Cz11g17160		3	15.7895		3	15.7895
MYB_related	Cz03g21260		1	5.26316		0	0

## Sheet: Pearson Correlation coefficient
		Anno	bHLH	bZIP	C3H	ERF	MYB	MYB_related	NF-YC	Nin-like	Nin-like	C2H2	C3H	MYB	MYB_related	MYB_related	GATA	MYB	MYB	B3	bZIP	ERF	MYB	MYB	MYB	MYB_related	MYB_related	MYB	B3	B3	bZIP	C3H	G2-like	G2-like	GATA	MYB	SBP	bHLH	bZIP	B3	GATA	SBP	GATA	GATA	bHLH	ERF	GATA	LSD	MYB_related
Anno	Anno_short		Cz03g20070	Cz15g21170	Cz06g16250	Cz01g39200	Cz06g23090	Cz10g11010	Cz09g09270	Cz01g40030	Cz02g38280	Cz03g00060	Cz11g29050	Cz10g22030	Cz02g14080	Cz12g20020	Cz01g14140	Cz02g00230	Cz15g15180	Cz19g00290	Cz10g29130	Cz03g16250	Cz06g08120	Cz06g09120	Cz13g11180	Cz16g11010	Cz16g11050	Cz10g24240	Cz02g09060	Cz17g02030	Cz04g21220	Cz14g01180	Cz04g05020	Cz19g10020	Cz06g37150	Cz14g00040	Cz02g40170	UNPLg00160	UNPLg00449	Cz03g17040	Cz02g12190	Cz15g08240	Cz02g09070	Cz05g04080	Cz10g09160	Cz10g10110	Cz11g08060	Cz02g13260	Cz14g14020
1-deoxy-D-xylulose 5-phosphate reductoisomerase	DXR	Cz07g19130	-0.662016	0.0326029	-0.234798	-0.807857	-0.0749987	-0.737338	-0.116961	-0.519451	-0.168615	-0.964375	-0.390997	-0.773588	-0.124084	-0.684844	-0.827272	-0.976649	-0.937881	-0.945905	-0.988762	-0.987001	-0.955151	-0.968197	-0.981119	-0.939134	-0.960312	-0.484616	0.448367	0.260128	-0.204879	0.158213	-0.100688	0.146777	0.299743	-0.0652258	-0.152983	-0.710028	-0.229025	-0.777271	-0.955186	-0.813081	0.643715	0.564066	0.264457	0.396172	0.759421	0.311383	0.758042
2-C-methyl-D-erythritol 2,4-cyclodiphosphate synthase	MCS	Cz02g10180	0.779735	0.989032	0.793609	0.58573	0.947659	0.712	0.95698	0.875518	0.956026	-0.10979	0.804067	0.652968	0.595042	-0.42172	0.590307	0.00626873	0.259667	0.332225	0.0839762	0.143601	0.0438173	0.271174	0.161559	-0.202069	0.133011	0.864958	0.763921	0.864659	0.861393	0.551465	0.802099	0.474473	0.915983	0.796989	0.739858	0.732425	0.945034	0.36134	0.0319006	0.495493	-0.747675	-0.813212	-0.970854	-0.856355	-0.352266	-0.871752	-0.689518
Acetoacetyl-CoA thiolase	AACT	Cz04g25080	0.918575	0.494655	0.462887	0.887083	0.606306	0.960414	0.665482	0.89182	0.576827	0.717497	0.77957	0.973848	0.37733	0.428805	0.986338	0.782061	0.846342	0.955613	0.819774	0.842146	0.776055	0.910823	0.862467	0.603166	0.810205	0.875139	-0.0532872	0.16208	0.516744	-0.0172469	0.353921	-0.0422403	0.199946	0.333823	0.3433	0.969686	0.618853	0.901701	0.791747	0.959256	-0.942886	-0.934479	-0.738132	-0.663604	-0.651327	-0.807999	-0.958616
Hydroxymethylglutaryl-CoA synthase (HMG-CoA synthase)	HCS	Cz19g02060	0.812758	0.94423	0.636418	0.603353	0.9758	0.783699	0.997587	0.924713	0.88473	0.0267968	0.894698	0.754235	0.605227	-0.176721	0.700553	0.132232	0.326731	0.480164	0.199408	0.249608	0.150008	0.385365	0.279101	-0.109749	0.221499	0.937407	0.559267	0.688206	0.730656	0.298974	0.621925	0.224363	0.780888	0.613917	0.551929	0.815938	0.861285	0.569599	0.199947	0.655858	-0.853083	-0.912869	-0.982223	-0.769123	-0.289945	-0.972873	-0.760021
Isopentenyl-diphosphate Delta-isomerase (IPP and DMAPP interconversion)	IPPI	Cz03g10110	0.744386	0.984699	0.799158	0.545777	0.926857	0.665336	0.942067	0.841975	0.942052	-0.158529	0.754753	0.598423	0.548957	-0.487925	0.53559	-0.0423907	0.218681	0.271321	0.0324703	0.0918602	0.00179521	0.218633	0.110493	-0.245586	0.090057	0.823875	0.803144	0.895944	0.8709	0.592686	0.813966	0.52142	0.940653	0.816621	0.749387	0.688242	0.94316	0.289566	-0.0410617	0.42878	-0.69549	-0.77264	-0.949782	-0.840709	-0.329342	-0.845161	-0.641292
phytoene desaturase	PDS	Cz02g32280	-0.824425	-0.45542	-0.290366	-0.750234	-0.602092	-0.877948	-0.678975	-0.835151	-0.470287	-0.663236	-0.754105	-0.904023	-0.303494	-0.487394	-0.91851	-0.716726	-0.740077	-0.899809	-0.738264	-0.75135	-0.704175	-0.830701	-0.785565	-0.513845	-0.718842	-0.834053	0.139025	-0.0712057	-0.382272	0.185506	-0.184001	0.200764	-0.146062	-0.177829	-0.154709	-0.906931	-0.512146	-0.910442	-0.732616	-0.924079	0.897532	0.912396	0.694051	0.509977	0.463315	0.840876	0.869669
Zeta-carotene isomerase	ZISO	Cz10g17130	-0.873954	-0.758934	-0.481234	-0.733848	-0.874086	-0.90808	-0.885296	-0.943823	-0.759687	-0.356154	-0.960464	-0.922835	-0.647828	-0.237448	-0.890936	-0.439694	-0.548971	-0.760924	-0.500684	-0.538588	-0.424695	-0.651193	-0.563712	-0.210847	-0.480074	-0.978937	-0.201352	-0.36729	-0.550969	-0.0111001	-0.422913	0.063607	-0.470263	-0.387473	-0.378028	-0.927055	-0.710177	-0.860853	-0.576842	-0.904877	0.978162	0.978945	0.902726	0.699319	0.394633	0.949518	0.896089
carotenoid isomerase	CRTISO	Cz16g01210	-0.898783	-0.465352	-0.442981	-0.89072	-0.588931	-0.957827	-0.614168	-0.865426	-0.577432	-0.722648	-0.808462	-0.984508	-0.483717	-0.493736	-0.991351	-0.782729	-0.836398	-0.968716	-0.829567	-0.853725	-0.762655	-0.913525	-0.864585	-0.622904	-0.802709	-0.868559	0.0926354	-0.108014	-0.466116	0.0546422	-0.337681	0.097632	-0.14834	-0.294875	-0.33867	-0.953045	-0.575643	-0.938741	-0.859614	-0.989799	0.950122	0.906079	0.707922	0.660933	0.658554	0.751231	0.961787
carotenoid isomerase	CRTISO	Cz14g22040	0.967335	0.7372	0.651717	0.890074	0.809246	0.985119	0.821643	0.978852	0.815735	0.477318	0.920045	0.982273	0.62337	0.191663	0.95978	0.567923	0.711134	0.838185	0.636895	0.679883	0.566023	0.772505	0.691821	0.373688	0.634305	0.980566	0.245116	0.427193	0.686176	0.190619	0.580506	0.12295	0.475407	0.541209	0.559621	0.98535	0.79915	0.830297	0.649706	0.923613	-0.994261	-0.979443	-0.903589	-0.836754	-0.631646	-0.882014	-0.980524
Lycopene epsilon cyclase	LCYe	Cz09g18310	-0.940501	-0.699553	-0.554291	-0.850306	-0.79949	-0.971297	-0.822403	-0.964245	-0.75258	-0.502669	-0.920585	-0.979425	-0.587484	-0.274156	-0.961529	-0.585933	-0.699494	-0.857171	-0.64586	-0.682769	-0.577659	-0.778572	-0.701695	-0.379031	-0.634231	-0.974438	-0.158193	-0.346056	-0.606578	-0.0746288	-0.477016	-0.0130245	-0.413206	-0.442438	-0.44965	-0.980364	-0.73672	-0.878511	-0.674084	-0.946307	0.996976	0.988194	0.880359	0.760067	0.561987	0.905905	0.964719
lycopene beta cyclase	LCYb	Cz12g10170	0.834756	0.978124	0.763645	0.650997	0.970396	0.789728	0.971951	0.9261	0.960736	-0.00947336	0.88219	0.746704	0.66108	-0.284071	0.686552	0.104127	0.336686	0.446209	0.184466	0.24283	0.128897	0.370375	0.260392	-0.112656	0.216896	0.928986	0.66984	0.786164	0.826208	0.456556	0.758661	0.372023	0.850116	0.740854	0.700876	0.80668	0.93069	0.494968	0.170588	0.615789	-0.835259	-0.880374	-0.994509	-0.866365	-0.386875	-0.913471	-0.770129
cytochrome P450 beta hydroxylase,CYP97A5(Cr)	CYP97A	Cz13g16110	-0.815037	-0.323431	-0.311152	-0.838675	-0.472847	-0.897489	-0.488736	-0.768054	-0.448341	-0.784018	-0.744458	-0.942581	-0.450574	-0.630216	-0.958103	-0.82633	-0.832514	-0.979989	-0.864774	-0.880239	-0.792471	-0.922514	-0.887863	-0.691296	-0.820048	-0.783182	0.250136	0.0576472	-0.320195	0.189118	-0.198843	0.22798	0.0153385	-0.147706	-0.210934	-0.887248	-0.431748	-0.963308	-0.930813	-0.986682	0.89362	0.826694	0.584944	0.5443	0.619694	0.650375	0.906347
cytochrome P450 epsilon hydroxylase, CYP97C3	CYP97C	Cz09g07100	-0.79925	-0.372094	-0.275005	-0.79293	-0.536769	-0.887517	-0.543364	-0.779989	-0.469627	-0.715768	-0.797816	-0.939073	-0.512418	-0.630563	-0.94561	-0.759583	-0.763096	-0.951762	-0.800762	-0.817626	-0.719453	-0.871682	-0.828841	-0.607011	-0.747777	-0.812871	0.231538	0.0476371	-0.293516	0.237076	-0.171461	0.28699	-0.0192102	-0.116541	-0.173407	-0.88235	-0.427941	-0.986475	-0.903451	-0.995283	0.912654	0.847369	0.618277	0.524868	0.534079	0.697311	0.893548
Cytochrome P450 CYP97B,maybe beta or seta-rings (At)	CYP97A	Cz09g14130	-0.879123	-0.46763	-0.410023	-0.864687	-0.602368	-0.945818	-0.616956	-0.855734	-0.573533	-0.698267	-0.829646	-0.979337	-0.524807	-0.517421	-0.982103	-0.756452	-0.802428	-0.958214	-0.805114	-0.829297	-0.729942	-0.891088	-0.839877	-0.594578	-0.77001	-0.871204	0.106262	-0.0871	-0.43093	0.0953802	-0.308663	0.145778	-0.138913	-0.259684	-0.308127	-0.940464	-0.551932	-0.956412	-0.864519	-0.997113	0.953037	0.901686	0.7048	0.639482	0.616927	0.751967	0.94994
beta-carotene hydroxylase	CHYb	Cz12g16080	0.8263	0.881491	0.548016	0.644895	0.963778	0.837832	0.953564	0.930939	0.853666	0.134514	0.978088	0.83866	0.733078	0.038286	0.785177	0.229704	0.382415	0.597766	0.302685	0.350258	0.221339	0.477556	0.373506	-0.00498421	0.291379	0.975337	0.398839	0.53036	0.616604	0.133757	0.521903	0.0405095	0.641974	0.484941	0.464612	0.857717	0.776809	0.733969	0.392387	0.792134	-0.929121	-0.941342	-0.955858	-0.737707	-0.300293	-0.958065	-0.821332
beta-carotene ketolase/oxygenase	BKT1	Cz13g13100	0.949585	0.794908	0.654996	0.846396	0.864725	0.963284	0.868457	0.983468	0.852121	0.386819	0.949579	0.959112	0.671468	0.135829	0.926869	0.481578	0.635931	0.782064	0.554784	0.601019	0.47915	0.703506	0.614494	0.276657	0.551602	0.995038	0.308864	0.4786	0.694766	0.203512	0.596229	0.126386	0.540371	0.55563	0.566851	0.966646	0.818378	0.80655	0.585753	0.897412	-0.991064	-0.981479	-0.935849	-0.839647	-0.567684	-0.90951	-0.95594
beta-carotene ketolase/oxygenase	BKT2	Cz04g11250	0.852587	0.377876	0.729831	0.96033	0.368086	0.856643	0.365172	0.724178	0.619422	0.678102	0.561213	0.836921	0.411657	0.188854	0.84675	0.744643	0.879107	0.814977	0.807859	0.843549	0.755419	0.853937	0.820066	0.69634	0.824101	0.669746	0.12474	0.287315	0.66286	0.391824	0.64243	0.355727	0.21071	0.592436	0.689683	0.809586	0.654557	0.598013	0.727999	0.74616	-0.740264	-0.668173	-0.569995	-0.818405	-0.946966	-0.425072	-0.874384
violaxanthin de-epoxidase	VDE	Cz06g02070	-0.82625	-0.390643	-0.324063	-0.825578	-0.543761	-0.908099	-0.551284	-0.799524	-0.499351	-0.723871	-0.800597	-0.95386	-0.515233	-0.600179	-0.960345	-0.771611	-0.78841	-0.960615	-0.815631	-0.834791	-0.73571	-0.888136	-0.844116	-0.621436	-0.768325	-0.825281	0.198331	0.0112046	-0.338324	0.18525	-0.219906	0.235004	-0.046166	-0.165331	-0.224231	-0.900425	-0.464626	-0.975794	-0.902984	-0.997196	0.922708	0.857979	0.636762	0.565729	0.578579	0.699974	0.914655
Long-chain-alcohol O-fatty-acyltransferase	AAT?	Cz02g29020	0.849067	0.97053	0.755933	0.668004	0.969748	0.808045	0.974057	0.937816	0.955441	0.0220805	0.89217	0.767617	0.658429	-0.252524	0.70977	0.134861	0.361877	0.475608	0.214159	0.271538	0.158128	0.398795	0.289887	-0.0844622	0.244512	0.940796	0.643888	0.766341	0.820058	0.435386	0.74621	0.352202	0.831635	0.728109	0.689117	0.825427	0.927418	0.523335	0.201288	0.641517	-0.853026	-0.896676	-0.99752	-0.865992	-0.398773	-0.924523	-0.788792
		Positive	4	6	0	3	7	4	7	8	7	0	6	3	0	0	3	0	1	1	0	0	0	6	3	0	0	8	0	2	2	0	0	0	3	0	0	4	5	1	0	3	8	6	2	0	0	2	8
		Negtive	4	0	0	3	1	8	1	4	0	1	2	8	0	0	8	1	1	7	2	2	1	2	1	1	1	4	0	0	0	0	0	0	0	0	0	8	0	8	6	8	6	7	8	2	1	7	4
[truncated: 13 more columns]
